# Supplementary material for: Clinically Relevant Characterization of Lung Adenocarcinoma Subtypes Based on Cellular Pathways: An International Validation Study
Source: PLoS One. 2010 Jul 22;5(7):e11712. doi: 10.1371/journal.pone.0011712 (PMC2908611; doi:10.1371/journal.pone.0011712)
Supplement: Gene Lists S1 — Gene lists for all pathways with probe sets. (1.09 MB XLS) [file pone.0011712.s008.xls]

## Sheet: Gene names
mTOR	cell cycle -	interferon	IL - stimulating	IL - suppresive	EGFR	PDGF	angiogenesis	hypoxia	AKT/PI3K	IGF-1	PTEN	pro-apoptosis	anti-apoptosis	chemokine		cell cycle +		NFKB	notch	JAK/STAT	TGFB	hedgehog		Wnt		B-cell	T-cell		Antigen	Complement	ESC
AKT1	ATM	IFNA1	IL11	IL10	BCAR1	BCAR1	ARTS-1	ANGPTL4	AKT1	CSNK2A1	CDKN1B	CASP1	AKT1	CCL1	CCR2	ANAPC2	CCNB1	IL1B	DLL1	JAK1	TGFB1	DHH	CEP76	BTRC	WNT2B	BLR1	CD1D	IL2RA	CD1D	C2	ACTA1
EIF4B	BAX	IFNA2	IL12A	IL13	CBL	PDGFA	ECGF1	ARNT2	AKT2	ELK1	FASLG	CASP10	BAG1	CCL11	CCR3	CCND1	CCNG1	IL8	DTX1	JAK2	TGFB2	HHAT	FGF9	CSNK1A1	WNT3	BLR1	CD2	IL2RA	HLA-A	C3	ACTC1
EIF4E	BRCA1	IFNA4	IL12B	IL19	EGF	PDGFB	EREG	CREBBP	AKT3	GRB2	FOXO3	CASP14	BAG3	CCL13	CCR4	CCNE1	CCNH	MYD88	JAG1	JAK3	TGFB3	HHIP	FKBP8	CSNK1A1L	WNT3A	IL10	CD3D	IL4	HLA-A	C4A	ACTN3
EIF4EBP1	CDKN2B	IFNA5	IL14	IL22	EGFR	PDGFRA	FGF1	EP300	GRB10	HRAS	GRB2	CASP2	BCL2	CCL15	CCR5	CDC34	CCNT1	TLR1	JAG2	TYK2	SMAD1	IHH	GLI1	CSNK1D	WNT4	IL11	CD3E	IL4	HLA-C	C4A	ADD2
EIF4G1	RBL1	IFNA8	IL15	IL4	EPS8	PLAT	FGF2	HIF1A	GRB2	IGF1	ILK	CASP3	BCL2A1	CCL16	CCR6	CDK4	CCNT2	TLR2	ADAM10	STAT1	SMAD2	SHH	GLI2	CSNK1E	WNT5A	IL11	CD3G	IL4R	HLA-C	C8A	PARP1
FKBP1A	RBL2	IFNB1	IL17A	IL5	GAB1		FGF6	MT3	HSPB1	IGF1R	ITGB1	CASP4	BCL2L1	CCL17	CCR7	CDK6	CDK5R1	TLR3	PSEN1	STAT2	SMAD3	SIAH1	GLI3	CSNK1G1	WNT5B	IL4	CD4	IRF4	HLA-C	C8B	ALPL
FRAP1	TP53	IFNG	IL17B	IL6	GRB2		FIGF	PRKAA1	ILK	IRS1	PTEN	CASP5	BCL2L10	CCL18	CCR8	CDKN1B	CDK5RAP1	TLR4	PSEN2	STAT3	SMAD4	C18orf8	HHIP	CSNK1G2	WNT6	IL4	CD4	IRF4	HLA-C	CR1	AMD1
RHEB		IFNK	IL17C		HBEGF		IL18		MTCP1	PTPN11	PTK2	CASP6	BCL2L2	CCL19	CCR10	CDKN3	CDK7	TLR6	PSENEN	STAT4	SMAD5	C6orf138	IFT52	CTNNB1	WNT7A	MS4A1	CD7	IRF4	HLA-DRA	CR1	BIRC5
RPS6KB1			IL25		NCK2		JAG1		PDK2	RAF1	RBL2	CASP7	BFAR	CCL2	CCRL1	CUL1	CDKN3	TLR8	HES1	STAT5A		NPC1	OTX2	FBXW11	WNT7B	MS4A1	CD7		HLA-DRA	CR1	ATP1A2
			IL18		NUP62		PGF		PDPK1	RASA1	SHC1	CASP8	NAIP	CCL3	CCRL2	CUL2	CKS1B	TNF	HES2	STAT5B		NPC1L1	PTCH1	GSK3B	WNT8A	RGS1	CD80		IL7R	CR1	BMPR1A
			IL1A		RPS6KA5		TNNT1		PIK3CA	SHC1		CASP9	BIRC2	CCL4	BLR1	CUL3	CKS2	TNFRSF10A	HEY1	STAT6		PTCH1	SHH	PRKACA	WNT8B	RGS1	CD86		LAG3	CR2	BUB1
			IL1B		SHC1		VEGFA		PIK3CG	SRF		CRADD	BIRC3	CCL5	CXCR3	SKP2	DDX11	TNFRSF10B	HEY2			PTCH2	SMO	PRKACB	WNT9A	RGS1	CD86				BUB1B
			IL1F10				VEGFC		PIK3R1			DAPK1	BIRC4	CCL7	CXCR4	ABL1	DNM2	CD40				PTCHD1		PRKACG	WNT9B	TNFRSF7	CD86				C1QBP
			IL1F5						PIK3R2			FADD	BIRC6	CCL8	CXCR6	MCM2	GTF2H1	F2R				PTCHD2		PRKX	AXIN1		HLA-DRA				CASP3
			IL1F6						PIK3R3			FAS	BIRC8	CXCL1	CYFIP2	MCM3	GTSE1	FASLG				PTCHD3		PRKY	DIXDC1		HLA-DRA				CBS
			IL1F7						PRKCA			TNFRSF10A	BNIP1	CXCL10		MCM4	HERC5	HTR2B				GLI1		SFRP1	DVL1		IFNG				CCNA2
			IL1F8						PRKCB1			TNFRSF10B	BNIP2	CXCL11		MCM5	KPNA2	LTBR				GLI2		SIAH1	DVL2		IL10				CCNB1
			IL1F9						PRKCZ			TNFRSF11B	BNIP3	CXCL12		PCNA	MNAT1	SLC20A1				GLI3		WIF1	FZD3		IL12A				CD24
			IL2						TCL1A			TNFRSF1A	BRAF	CXCL13		RPA3	SERTAD1	TICAM2				GSK3B		WNT1	FZD4		IL12B				CDC2
			IL21									TNFRSF21	CFLAR	CXCL2		SUMO1	CCNB2	TNFRSF1A				PTCH1		WNT10A	FZD6		IL12RB1				CDC6
			IL3									TNFRSF25	IGF1R	CXCL3		UBE1	CCNF	TNFSF10				SHH		WNT10B	FZD7		IL12RB2				CDC20
			IL7									TRADD	MCL1	CXCL5		ANAPC4	CDC2	TICAM1				SMO		WNT11	FZD8		IL18				CDC25A
			IL8									TRAF2	TNF	CXCL6		DIRAS3	CDC16					SUFU		WNT16			IL18R1				CTSC
			IL9									TRAF3	CD27	CXCL9		BCCIP	CDC20					CDON		WNT2			IL2				CHEK1
												TRAF4		CCR1		BIRC5	MRE11A														CRABP1
																	RAD51														CRABP2
																															CRMP1
																															CSE1L
																															CXADR
																															CYP26A1
																															COCH
																															DHFR
																															DIAPH2
																															DLG3
																															DNA2L
																															DNMT3A
																															DNMT3B
																															DSG2
																															ECT2
																															SLC29A1
																															EPHA1
																															EPRS
																															ERBB2
																															ETV1
																															ETV4
																															FABP5
																															FEN1
																															GPC4
																															FGF2
																															FGF13
																															FGFR1
																															FKBP5
																															FOXO1
																															GABRA5
																															GABRB3
																															GAD1
																															GART
																															GJA1
																															GLDC
																															GPM6B
																															GPR19
																															MSH6
																															HAS3
																															HELLS
																															HMGB3
																															HMGA1
																															HMMR
																															HNRPAB
																															HSPA4
																															HSPA8
																															HSPD1
																															ILF3
																															INDO
																															ITPR3
																															JARID2
																															KAL1
																															KCNS3
																															KIF5C
																															KLKB1
																															KPNA2
																															KRT8
																															LCK
																															LGALS8
																															TACSTD1
																															M6PR
																															MAN2A1
																															MARS
																															MAT2A
																															MCM2
																															MCM3
																															MCM4
																															MCM5
																															MCM6
																															MCM7
																															MFGE8
																															MGST1
																															MICB
																															MRE11A
																															MSH2
																															NUDT1
																															MTHFD1
																															NASP
																															NFYB
																															NODAL
																															NPM1
																															NTHL1
																															NTS
																															OAZ2
																															ORC1L
																															PAK1
																															PCDH1
																															PDCD2
																															PDK1
																															PFAS
																															PIK3CB
																															PLCB3
																															PMAIP1
																															EXOSC9
																															PNN
																															PODXL
																															POLE2
																															POU5F1
																															PPM1B
																															PPP2R1B
																															PPP2R2B
																															PRIM1
																															PRIM2
																															PRKX
																															PRPS1
																															PTPN2
																															PTPRZ1
																															RAB3B
																															RARRES2
																															RBBP8
																															RFC3
																															RFC4
																															ABCE1
																															ROBO1
																															RPS24
																															RRM2
																															SALL2
																															SALL1
																															SCNN1A
																															SFRP1
																															SFRP2
																															SFRS1
																															SFRS7
																															ST6GAL1
																															SLC6A8
																															SLC16A1
																															SMS
																															SNRPA
																															SNRPN
																															SORL1
																															SOX2
																															SSB
																															TDGF1
																															TEAD4
																															TERF1
																															TFAM
																															TIA1
																															TMPO
																															TNNT1
																															UGP2
																															UNG
																															VSNL1
																															ZIC2
																															ZIC3
																															ZNF195
																															LRP8
																															FZD5
																															DEK
																															FXR1
																															USP9X
																															FZD7
																															UTF1
																															IFITM1
																															TMEFF1
																															RUVBL1
																															PPAP2A
																															USO1
																															ADAM23
																															TRIM24
																															HESX1
																															PROM1
																															FUBP1
																															DDX18
																															MAP7
																															CLDN6
																															SYNGR3
																															BUB3
																															DDX21
																															DCLK1
																															AURKB
																															NOLC1
																															PTTG1
																															MED14
																															CER1
																															HOMER1
																															C1orf38
																															GDF3
																															NFE2L3
																															DLG7
																															G3BP2
																															RABGAP1L
																															SRA1
																															CHAF1A
																															DNAJB6
																															AP1M2
																															G3BP1
																															GPR64
																															CEBPZ
																															AASS
																															PRMT3
																															ZNF267
																															TRIM22
																															NPM3
																															TUBB2C
																															LYPLA1
																															OLFM1
																															MAD2L2
																															NOL5A
																															PAICS
																															PAICS
																															POLR3G
																															RAD51AP1
																															LEFTY1
																															IGF2BP3
																															IGF2BP2
																															MTHFD2
																															NMU
																															KIF2C
																															PIM2
																															NUDT21
																															LECT1
																															DIDO1
																															MYST2
																															HRASLS3
																															PSIP1
																															WDHD1
																															CHEK2
																															GPR176
																															OIP5
																															RRAS2
																															MTF2
																															SEPHS1
																															GARNL4
																															TTLL12
																															PASK
																															MDN1
																															COBL
																															BOP1
																															NCAPH
																															FRAT2
																															SIRT1
																															CBX5
																															TNPO3
																															PRKD3
																															KIF4A
																															RAD54B
																															NOL11
																															SFRS18
																															LRIG1
																															CNTNAP2
																															AUTS2
																															SERBP1
																															PITPNC1
																															GNL3
																															FOXD3
																															ITGB1BP3
																															C6orf66
																															CYP2S1
																															PYCR2
																															RRP15
																															GMNN
																															GAL
																															FAM108B1
																															PIPOX
																															ZNF589
																															RNF138
																															HSPC111
																															LARP7
																															ESF1
																															AZIN1
																															LSR
																															GINS2
																															GPRC5B
																															CECR1
																															BRWD1
																															C21orf45
																															FAM64A
																															PUS7
																															EPB41L4B
																															L1TD1
																															ERCC6L
																															RBM35A
																															NCAPG2
																															ZNF770
																															PAK1IP1
																															C12orf48
																															FANCL
																															DPPA4
																															C14orf115
																															NUDT15
																															BXDC2
																															C14orf106
																															LGR4
																															MCM10
																															PRPF40A
																															TMEM48
																															C12orf11
																															CCAR1
																															WDR12
																															RCC2
																															KLHL7
																															CHST7
																															EXOSC5
																															NUP107
																															SALL4
																															SLC39A10
																															MRS2L
																															SPC25
																															NLN
																															NLGN4X
																															MTA3
																															ZNF398
																															SEMA6A
																															LRRN1
																															CACHD1
																															FAM60A
																															PRDM14
																															NOC3L
																															ISG20L1
																															SLC13A3
																															CAPRIN2
																															DBNDD1
																															CAMKV
																															NUP37
																															ELOVL6
																															DCC1
																															GNPTAB
																															C1orf108
																															NARG2
																															LIN28
																															NANOG
																															PHF17
																															NARG1
																															MYO19
																															PUS1
																															TMEM177
																															SLC38A1
																															TXNDC1
																															WBSCR16
																															CDT1
																															SPRY4
																															TCF7L1
																															BCL2L12
																															USP44
																															GINS4
																															HPS3
																															RBM13
																															SLC7A3
																															ZSCAN10
																															ANGEL2
																															KIFC2
																															LOC91431
																															C20orf72
																															DMKN
																															EGLN3
																															CDCA5
																															MAL2
																															FAM46B
																															SCGB3A2
																															GYLTL1B
																															LOC157627
																															C8orf42
																															C11orf82
																															ARL5B
																															TUBB2B
																															CKMT1A

## Sheet: Probe sets
All	Cluster1up	Cluster1down	Cluster2up	Cluster2down	Cluster3up	Cluster3down	mTOR	Ccdown	interferon	Ilpos	Ilneg	EGFR	PDGF	angiogenesis	hypoxia	AKT	IGF	PTEN	proapop	antiapop	chemokine	Ccpos	NFKB	notch	JAKSTAT	TGFB	hedgehog	Wnt	ESC	Bcell	Tcell	Antigen	Complement
220057_at	210096_at	202779_s_at	217384_x_at	210386_s_at	202870_s_at	211890_x_at	211937_at	208442_s_at	208375_at	206924_at	207433_at	206607_at	205463_s_at	209788_s_at	221009_s_at	211453_s_at	206075_s_at	209112_at	206011_at	202076_at	210133_at	218555_at	205067_at	209097_s_at	205841_at	203084_at	215420_at	222374_at	203872_at	206126_at	205831_at	211799_x_at	202357_s_at
205982_x_at	205261_at	212344_at	209541_at	210939_s_at	204162_at	217757_at	219599_at	210858_x_at	211338_at	206926_s_at	207844_at	206254_at	204200_s_at	210385_s_at	202986_at	219393_s_at	212072_s_at	210655_s_at	209970_x_at	210538_s_at	206407_s_at	208711_s_at	202859_x_at	209098_s_at	205842_s_at	203085_s_at	207586_at	206562_s_at	206891_at	216734_s_at	213539_at	208894_at	211920_at
211735_x_at	208498_s_at	210052_s_at	214973_x_at	207151_at	218741_at	212670_at	201435_s_at	212672_at	207964_x_at	207160_at	207538_at	210984_x_at	211533_at	214012_at	211808_s_at	210999_s_at	212073_at	204132_s_at	211366_x_at	211475_s_at	216714_at	208712_at	210176_at	209099_x_at	211108_s_at	209909_s_at	221833_at	208865_at	205268_s_at	207433_at	205456_at	210982_s_at	203052_at
214303_x_at	206754_s_at	203362_s_at	205049_s_at	221148_at	201291_s_at	203799_at	201436_at	208478_s_at	207932_at	205992_s_at	207952_at	211550_at	215305_at	214034_at	202160_at	215248_at	212075_s_at	215075_s_at	211367_s_at	202387_at	205392_s_at	214019_at	204924_at	216268_s_at	211109_at	220406_at	217584_at	208866_at	206807_s_at	206924_at	206804_at	205798_at	217767_at
213432_at	219476_at	221539_at	204457_s_at	200658_s_at	218542_at	221246_x_at	201437_s_at	211833_s_at	208173_at	209827_s_at	205207_at	211607_x_at	203131_at	217497_at	202221_s_at	209409_at	203617_x_at	215878_at	211368_s_at	203685_at	210390_s_at	213523_at	206271_at	209784_s_at	205546_s_at	220407_s_at	202679_at	207945_s_at	215783_s_at	206926_s_at	203547_at	206486_at	208451_s_at
215454_x_at	204437_s_at	218726_at	205997_at	205925_s_at	218663_at	214475_x_at	221539_at	207530_s_at		220273_at		201983_s_at	201860_s_at	204858_s_at	213579_s_at	215075_s_at	210850_s_at	215879_at	205467_at	207005_s_at	207354_at	212540_at	221060_s_at	214895_s_at	209969_s_at	209747_at	221292_at	208774_at	201196_s_at	207538_at	216424_at		214428_x_at
214387_x_at	210272_at	218542_at	213994_s_at	218455_at	202580_x_at	221748_s_at	208624_s_at	205296_at		206295_at		201984_s_at		205767_at	200989_at	201841_s_at	215075_s_at	216178_x_at	210708_x_at	205681_at	207900_at	202246_s_at	220832_at	202603_at	200887_s_at	220450_at	205201_at	222015_at	201197_at	210356_x_at	214049_x_at		206305_s_at
210728_s_at	215059_at	214426_x_at	211592_s_at	209478_at	204709_s_at	200795_at	208625_s_at	212331_at		208200_at		202609_at		205117_at	209799_at	210212_x_at	212983_at	216190_x_at	210955_at	206665_s_at	209924_at	207143_at	207113_s_at	202604_x_at	208991_at	210993_s_at	209945_s_at	202332_at	202094_at	217418_x_at	214551_s_at		206979_at
204712_at	215300_s_at	204825_at	219087_at	207326_at	219148_at	204719_at	210186_s_at	212332_at		210118_s_at		215075_s_at		204422_s_at	214917_at	202590_s_at	209540_at	211711_s_at	211888_x_at	212312_at	32128_at	214160_at	209294_x_at	203460_s_at	208992_s_at	203075_at	207586_at	202574_s_at	202095_s_at	202988_s_at	205686_s_at		206244_at
209278_s_at	205489_at	209464_at	207238_s_at	210487_at	216228_s_at	209613_s_at	214119_s_at	211300_s_at		205067_at		203315_at		208417_at		204524_at	209541_at	204053_x_at	209811_at	215037_s_at	210072_at	209112_at	209295_at	207782_s_at	205026_at	203076_s_at	218629_at	209945_s_at	210334_x_at	202989_at	210895_s_at		217552_x_at
214612_x_at	37512_at	218473_s_at	205884_at	200910_at	201292_at	210944_s_at	202288_at	201746_at		221404_at		207740_s_at		206742_at		222260_at	209542_x_at	204054_at	211140_s_at	221320_at	216598_s_at	209714_s_at	210405_x_at	211373_s_at	212803_at	203077_s_at	206404_at	216234_s_at	203295_s_at	216834_at	208894_at		205544_s_at
216238_s_at	209613_s_at	203755_at	204163_at	206831_s_at	212141_at	216840_s_at	213409_s_at			221470_s_at		214935_at		206295_at		204369_at	211577_s_at	207821_s_at	34449_at	202076_at	205114_s_at	203078_at	222292_at	204261_s_at	201331_s_at	205397_x_at	208255_s_at	202801_at	203296_s_at	206150_at	210982_s_at		201925_s_at
203716_s_at	204811_s_at	218663_at	213543_at	203612_at	219918_s_at	212713_at	201451_x_at			207849_at		202153_s_at		209097_s_at		206369_s_at	203627_at	208820_at	202763_at	210538_s_at	204103_at	201370_s_at	205153_s_at	204262_s_at	201332_s_at	205398_s_at	222007_s_at	202741_at	204832_s_at		207433_at		201926_s_at
210727_at	204753_s_at	204162_at	204221_x_at	212541_at	203764_at	202291_s_at	201452_at			221165_s_at		204633_s_at		209098_s_at		206370_at	203628_at	212331_at	213596_at	207829_s_at	1405_i_at	201372_s_at	215346_at	218302_at		202527_s_at	40850_at	202742_s_at	209642_at		207160_at		213800_at
213201_s_at	203747_at	212021_s_at	221730_at	208216_at	204962_s_at	212950_at	204171_at			206569_at		201469_s_at		209099_x_at		212239_at	204686_at	212332_at	209310_s_at	201848_s_at	204655_at	203625_x_at	203989_x_at	218839_at		205187_at	205201_at	207228_at	215508_at		206999_at		203854_at
207430_s_at	204755_x_at	212353_at	204192_at	214097_at	202095_s_at	209200_at				207906_at				216268_s_at		212240_s_at	205867_at	201469_s_at	207500_at	201849_at	208075_s_at	203626_s_at	211333_s_at	219743_at		205188_s_at	207586_at	204060_s_at	215509_s_at		206295_at
219612_s_at	205421_at	212354_at	201109_s_at	201066_at	219978_s_at	202992_at				206693_at				209652_s_at		212249_at	205868_s_at		209790_s_at	209811_at	214038_at	210567_s_at	210865_at	203393_at			218629_at	206279_at	216277_at		206618_at
210096_at	207222_at	201761_at	209901_x_at	221588_x_at	201890_at	212239_at				202859_x_at				213201_s_at		211580_s_at	209895_at		211464_x_at	211140_s_at	205098_at	202107_s_at	206638_at	214521_at				202035_s_at	203755_at		207849_at
208470_s_at	211689_s_at	209900_s_at	219279_at	211888_x_at	218755_at	201540_at				208193_at				209946_at		202743_at	209896_s_at		207181_s_at	34449_at	205099_s_at	201555_at	203005_at	203394_s_at				202036_s_at	208910_s_at		206341_at
210297_s_at	214354_x_at	202870_s_at	205422_s_at	201442_s_at	219990_at	221718_s_at										206923_at	212610_at		213373_s_at	209508_x_at	206978_at	212141_at	201920_at	203395_s_at				202037_s_at	214214_s_at		211269_s_at
204351_at	206311_s_at	218662_s_at	203570_at	220701_at	202094_at	212179_at										213093_at	216995_x_at		209833_at	209939_x_at	207794_at	212142_at	207643_s_at					221833_at	202763_at		207538_at
205979_at	205776_at	206686_at	204961_s_at	218270_at	214804_at	204682_at										215195_at	202677_at		203139_at	210563_x_at	208376_at	222036_s_at	214329_x_at					204712_at	212816_s_at		203233_at
205825_at	204424_s_at	222077_s_at	201147_s_at	209635_at	204641_at	221747_at										207957_s_at	210621_s_at		202535_at	210564_x_at	206991_s_at	222037_at	202687_s_at					208570_at	203418_at		204562_at
210344_at	214433_s_at	202665_s_at	209596_at	204024_at	215370_at	209447_at										209685_s_at	201469_s_at		204780_s_at	211316_x_at	206983_at	201755_at	202688_at					206213_at	214710_s_at		216987_at
209125_at	219747_at	202580_x_at	211062_s_at	207534_at	209464_at	213675_at										39318_at	202400_s_at		215719_x_at	214486_x_at	206337_at	216237_s_at	213191_at					206737_at	208650_s_at
221728_x_at	213936_x_at	212023_s_at	201262_s_at	206230_at	218662_s_at	202295_s_at											202401_s_at		216252_x_at	204780_s_at	208059_at	201202_at						221113_s_at	208651_x_at
209480_at	219856_at	204444_at	202177_at	217690_at	218355_at	204072_s_at													209294_x_at	215719_x_at	220351_at	209507_at						206458_s_at	209771_x_at
220542_s_at	206714_at	218469_at	209156_s_at	219819_s_at	208511_at	217707_x_at													209295_at	216252_x_at	211434_s_at	200964_at						206459_s_at	209772_s_at
214218_s_at	219597_s_at	202095_s_at	207191_s_at	203129_s_at	203213_at	205116_at													210405_x_at	203627_at	204470_at	218264_at						208606_s_at	266_s_at
213674_x_at	210103_s_at	204962_s_at	203083_at	201391_at	201195_s_at	209763_at													204932_at	203628_at	204533_at	202094_at						213425_at	203213_at
217626_at	204389_at	203764_at	201149_s_at	217191_x_at	209714_s_at	204894_s_at													204933_s_at	214056_at	210163_at	202095_s_at						205990_s_at	203214_x_at
203290_at	40093_at	217369_at	209496_at	211388_s_at	204886_at	202157_s_at													207643_s_at	214057_at	211122_s_at	210334_x_at						221029_s_at	210559_s_at
216331_at	211597_s_at	211519_s_at	209687_at	204868_at	204825_at	207996_s_at													214581_x_at	200796_s_at	205242_at	214710_s_at						221608_at	203967_at
205000_at	204288_s_at	218009_s_at	201720_s_at	221289_at	214710_s_at	209612_s_at													218856_at	200798_x_at	209687_at	208796_s_at						221609_s_at	203968_s_at
206315_at	209373_at	216952_s_at	209201_x_at	211177_s_at	217640_x_at	203758_at													219422_at	207113_s_at	203666_at	204093_at						222086_s_at	202870_s_at
204885_s_at	212950_at	214710_s_at	202555_s_at	218695_at	204695_at	201427_s_at													219423_x_at	206150_at	209774_x_at	214638_s_at						210248_at	204695_at
204623_at	218692_at	218039_at	213160_at	201115_at	218009_s_at	214927_at													210847_x_at		207850_at	204645_at						217681_at	204696_s_at
209462_at	212741_at	219978_s_at	203868_s_at	202261_at	202779_s_at	215059_at													211282_x_at		207852_at	204995_at						207612_at	201487_at
204272_at	40284_at	202589_at	209606_at	205527_s_at	202503_s_at	208634_s_at													211841_s_at		214974_x_at	204996_s_at						214724_at	205393_s_at
209126_x_at	201785_at	201710_at	201792_at	201709_s_at	207828_s_at	212951_at													1729_at		215101_s_at	211297_s_at						203230_at	205394_at
205478_at	212951_at	212481_s_at	202994_s_at	205129_at	210052_s_at	210346_s_at													205641_s_at		206336_at	201896_s_at						218759_at	205350_at
205261_at	212599_at	219874_at	212488_at	33197_at	218883_s_at	204931_at													213443_at		203915_at	201897_s_at						219683_at	202575_at
205221_at	39249_at	220651_s_at	202995_s_at	200882_s_at	216397_s_at	213519_s_at													221571_at		216734_s_at	204170_s_at						218665_at	202517_at
205549_at	204388_s_at	218468_s_at	219243_at	222305_at	221539_at	207961_x_at													202871_at		206126_at	208149_x_at						203987_at	201111_at
217564_s_at	214890_s_at	214804_at	209955_s_at	221927_s_at	202954_at	203697_at															207681_at	208159_x_at						203705_s_at	201112_s_at
206697_s_at	204497_at	218308_at	202663_at	212056_at	203755_at	212195_at															209201_x_at	210206_s_at						203706_s_at	210766_s_at
203815_at	219127_at	209714_s_at	202450_s_at	203517_at	222037_at	202156_s_at															211919_s_at	216024_at						208570_at	203917_at
211674_x_at	204687_at	210527_x_at	221729_at	221566_s_at	202589_at	209199_s_at															206974_at	202253_s_at						206737_at	206424_at
213831_at	205259_at	202094_at	202765_s_at	207232_s_at	209642_at	39582_at															215785_s_at	204315_s_at						221113_s_at	205229_s_at
215733_x_at	205700_at	205394_at	211919_s_at	218969_at	219650_at	213496_at															220999_s_at	204317_at						206458_s_at	202533_s_at
218002_s_at	203911_at	201890_at	212588_at	218897_at	204444_at	205518_s_at																204318_s_at						206459_s_at	202534_x_at
206859_s_at	214475_x_at	204170_s_at	201058_s_at	217346_at	222036_s_at	201497_x_at																201088_at						208606_s_at	48808_at
216585_at	217133_x_at	209773_s_at	203886_s_at	214857_at	204026_s_at	201086_x_at																211762_s_at						213425_at	205603_s_at
201044_x_at	202289_s_at	203967_at	213993_at	210131_x_at	218782_s_at	202158_s_at																203565_s_at						205990_s_at	205726_at
214580_x_at	205883_at	209642_at	220092_s_at	207829_s_at	218585_s_at	206542_s_at																202705_at						221029_s_at	207732_s_at
209847_at	211416_x_at	202954_at	212489_at	218336_at	207165_at	217886_at																204826_at						221608_at	212727_at
209309_at	204519_s_at	205393_s_at	201617_x_at	207628_s_at	218039_at	211726_s_at																210559_s_at						221609_s_at	212728_at
214774_x_at	218322_s_at	218355_at	204114_at	211609_x_at	215509_s_at	200762_at																203213_at						222086_s_at	213647_at
216541_x_at	204754_at	203554_x_at	201616_s_at	210300_at	203560_at	201778_s_at																203214_x_at						210248_at	218457_s_at
37892_at	203799_at	204092_s_at	207172_s_at	214005_at	209172_s_at	221511_x_at																209658_at						217681_at	217901_at
205767_at	215386_at	202827_s_at	213869_x_at	207314_x_at	209773_s_at	202149_at																202870_s_at							219787_s_at
209987_s_at	213106_at	212110_at	207173_x_at	206780_at	212563_at	204112_s_at																205395_s_at							201801_s_at
211802_x_at	214889_at	201774_s_at	214880_x_at	222370_x_at	201629_s_at	214433_s_at																205024_s_at							201802_at
214023_x_at	39248_at	212022_s_at	217369_at	207093_s_at	204023_at	200810_s_at																							215804_at
205476_at	210762_s_at	202269_x_at	213909_at	206103_at	202107_s_at	218901_at																							200841_s_at
215025_at	215178_x_at	218741_at	220330_s_at	218792_s_at	203358_s_at	206101_at																							200842_s_at
205725_at	217021_at	210559_s_at	213125_at	215354_s_at	206364_at	213488_at																							200843_s_at
209277_at	205414_s_at	211571_s_at	205547_s_at	218866_s_at	203214_x_at	219315_s_at																							210930_s_at
214974_x_at	213693_s_at	221730_at	208850_s_at	214840_at	204170_s_at	221942_s_at																							216836_s_at
204508_s_at	203608_at	204641_at	213069_at	209609_s_at	217755_at	212865_s_at																							206501_x_at
204379_s_at	218211_s_at	213007_at	204222_s_at	202330_s_at	203967_at	218142_s_at																							217053_x_at
205649_s_at	202893_at	206364_at	211981_at	221027_s_at	208079_s_at	210096_at																							221910_at
208607_s_at	212774_at	215646_s_at	203417_at	212556_at	204092_s_at	209335_at																							221911_at
217109_at	218411_s_at	202855_s_at	214560_at	213454_at	209891_at	214265_at																							211603_s_at
206239_s_at	214641_at	214487_s_at	205801_s_at	218756_s_at	219000_s_at	204273_at																							202345_s_at
205477_s_at	209447_at	209152_s_at	205312_at	218461_at	218145_at	221911_at																							204767_s_at
211649_x_at	212912_at	206445_s_at	209437_s_at	206459_s_at	201014_s_at	1598_g_at																							204768_s_at
212999_x_at	212448_at	206026_s_at	214085_x_at	216895_at	213008_at	213261_at																							204983_s_at
216560_x_at	202973_x_at	208637_x_at	203603_s_at	209223_at	210559_s_at	201432_at																							204984_at
209699_x_at	205313_at	201490_s_at	203708_at	210956_at	203968_s_at	221019_s_at																							204422_s_at
216623_x_at	215726_s_at	202998_s_at	203729_at	210182_at	219787_s_at	218346_s_at																							205110_s_at
211518_s_at	217047_s_at	204146_at	205269_at	211594_s_at	204033_at	222024_s_at																							207822_at
202410_x_at	209441_at	204639_at	218729_at	203515_s_at	212949_at	212419_at																							210973_s_at
204920_at	220602_s_at	210206_s_at	217028_at	209759_s_at	218308_at	214152_at																							211535_s_at
205710_at	214822_at	207828_s_at	204570_at	219928_s_at	212023_s_at	215783_s_at																							215404_x_at
206504_at	202295_s_at	205574_x_at	209335_at	213681_at	206102_at	208944_at																							204560_at
202376_at	202178_at	204767_s_at	209344_at	59625_at	221521_s_at	202177_at																							206456_at
209720_s_at	203780_at	203214_x_at	202283_at	218758_s_at	45633_at	221756_at																							215531_s_at
38691_s_at	203217_s_at	208074_s_at	221210_s_at	212955_s_at	213226_at	217783_s_at																							205850_s_at
206146_s_at	212510_at	203432_at	201615_x_at	204175_at	206074_s_at	218353_at																							205278_at
206700_s_at	216347_s_at	204244_s_at	204774_at	214401_at	202338_at	203088_at																							206669_at
217181_at	203467_at	210164_at	201108_s_at	213112_s_at	204146_at	210762_s_at																							206670_s_at
218872_at	211890_x_at	212020_s_at	203923_s_at	202337_at	204767_s_at	37512_at																							210005_at
216510_x_at	222217_s_at	203418_at	206580_s_at	216583_x_at	205393_s_at	210571_s_at																							212378_at
220377_at	221589_s_at	207595_s_at	207655_s_at	209036_s_at	218049_s_at	208763_s_at																							212379_at
209988_s_at	222291_at	208079_s_at	219505_at	210677_at	205449_at	209375_at																							216990_at
209160_at	213030_s_at	208511_at	221530_s_at	218916_at	204126_s_at	203845_at																							217445_s_at
209692_at	204161_s_at	201755_at	201150_s_at	209104_s_at	206550_s_at	221834_at																							201667_at
211640_x_at	219718_at	209545_s_at	206470_at	212088_at	220651_s_at	211998_at																							204836_at
204748_at	204215_at	206205_at	208790_s_at	211715_s_at	204240_s_at	208873_s_at																							209167_at
204988_at	211998_at	204023_at	200907_s_at	201674_s_at	211080_s_at	210166_at																							209169_at
211908_x_at	221588_x_at	200750_s_at	201185_at	221227_x_at	203362_s_at	218518_at																							209170_s_at
205506_at	209366_x_at	202619_s_at	204236_at	212434_at	201761_at	205206_at																							207183_at
206291_at	209094_at	219634_at	206060_s_at	210008_s_at	213520_at	221011_s_at																							202911_at
218835_at	213939_s_at	219918_s_at	208747_s_at	222123_s_at	201930_at	213295_at																							211449_at
222285_at	218440_at	204026_s_at	204220_at	219494_at	203554_x_at	200620_at																							211450_s_at
211653_x_at	210944_s_at	221676_s_at	202766_s_at	203653_s_at	213951_s_at	205259_at																							220085_at
205041_s_at	208760_at	204580_at	204821_at	201897_s_at	204244_s_at	202112_at																							203744_at
213967_at	218931_at	202236_s_at	203104_at	203783_x_at	222077_s_at	217122_s_at																							206074_s_at
216829_at	221748_s_at	206074_s_at	204912_at	209317_at	217919_s_at	218396_at																							210457_x_at
211655_at	215255_at	202503_s_at	38241_at	222011_s_at	203432_at	210298_x_at																							207165_at
213240_s_at	221246_x_at	201852_x_at	204562_at	217973_at	201897_s_at	209534_x_at																							208814_at
214461_at	207843_x_at	201670_s_at	203473_at	202929_s_at	210074_at	207761_s_at																							208815_x_at
204734_at	204290_s_at	207375_s_at	204882_at	209567_at	41037_at	221564_at																							211015_s_at
217265_at	219572_at	217161_x_at	209474_s_at	206835_at	205046_at	219747_at																							211016_x_at
220393_at	215559_at	205403_at	208131_s_at	219345_at	205436_s_at	209068_at																							210338_s_at
201884_at	204975_at	37892_at	219563_at	220318_at	204887_s_at	219476_at																							200807_s_at
205916_at	207871_s_at	205733_at	211896_s_at	204008_at	201710_at	202838_at																							208930_s_at
219699_at	220858_at	205679_x_at	213416_at	202494_at	218875_s_at	212914_at																							208931_s_at
212768_s_at	209513_s_at	204886_at	218076_s_at	206499_s_at	203931_s_at	204215_at																							217805_at
211442_x_at	38918_at	213790_at	207571_x_at	200844_s_at	205774_at	201010_s_at																							210029_at
205185_at	200685_at	204709_s_at	201621_at	203557_s_at	219493_at	204437_s_at																							201187_s_at
210229_s_at	203794_at	205796_at	201787_at	205160_at	203418_at	209263_x_at																							201188_s_at
203559_s_at	209736_at	218349_s_at	211813_x_at	212666_at	204128_s_at	218656_s_at																							201189_s_at
221450_x_at	219013_at	219787_s_at	202202_s_at	216255_s_at	212680_x_at	213293_s_at																							205206_at
208498_s_at	221747_at	207610_s_at	44790_s_at	218944_at	208795_s_at	201009_s_at																							205968_at
212094_at	200701_at	201489_at	210785_s_at	210094_s_at	219004_s_at	208914_at																							203129_s_at
205009_at	209927_s_at	201669_s_at	209583_s_at	212456_at	201202_at	208109_s_at																							203130_s_at
216430_x_at	215350_at	213226_at	213241_at	206903_at	210983_s_at	214199_at																							206541_at
219756_s_at	220777_at	201292_at	213566_at	42361_g_at	204558_at	201152_s_at																							201088_at
207377_at	204927_at	201291_s_at	201069_at	200659_s_at	202483_s_at	201785_at																							211762_s_at
211843_x_at	201674_s_at	202856_s_at	206101_at	208389_s_at	204127_at	222156_x_at																							209008_x_at
205650_s_at	221834_at	205436_s_at	200953_s_at	216681_at	204826_at	218087_s_at																							204890_s_at
215101_s_at	215250_at	209344_at	204150_at	203957_at	203209_at	219436_s_at																							204891_s_at
215108_x_at	205251_at	204007_at	212481_s_at	202493_x_at	216952_s_at	206555_s_at																							208934_s_at
204846_at	221590_s_at	203358_s_at	201893_x_at	213809_x_at	209372_x_at	203780_at																							208935_s_at
205328_at	212339_at	209156_s_at	219593_at	220013_at	200831_s_at	204223_at																							208936_x_at
206754_s_at	208703_s_at	215509_s_at	200951_s_at	217228_s_at	1053_at	212535_at																							210732_s_at
219263_at	208873_s_at	217198_x_at	218870_at	218865_at	213007_at	213942_at																							201839_s_at
206224_at	219527_at	203105_s_at	217161_x_at	216943_at	221258_s_at	219572_at																							200900_s_at
215666_at	201906_s_at	215076_s_at	202403_s_at	202190_at	220060_s_at	213891_s_at																							205105_at
205470_s_at	209068_at	202497_x_at	207677_s_at	214572_s_at	204331_s_at	212331_at																							201475_x_at
209942_x_at	203773_x_at	204320_at	218589_at	219739_at	209832_s_at	213737_x_at																							209383_at
211633_x_at	205945_at	202483_s_at	204204_at	206644_at	219177_at	209897_s_at																							213671_s_at
221286_s_at	211729_x_at	219306_at	222146_s_at	212279_at	219588_s_at	218191_s_at																							213672_at
202768_at	210382_at	213633_at	212067_s_at	208356_x_at	203976_s_at	202615_at																							200769_s_at
212092_at	201036_s_at	211714_x_at	212387_at	214358_at	201013_s_at	204570_at																							213705_at
203819_s_at	220150_s_at	217691_x_at	211966_at	209586_s_at	213523_at	204759_at																							202107_s_at
221254_s_at	212326_at	204033_at	210875_s_at	213310_at	218398_at	206481_s_at																							201555_at
215125_s_at	214177_s_at	201264_at	204588_s_at	209971_x_at	201489_at	219440_at																							212141_at
205765_at	208914_at	202403_s_at	202957_at	207726_at	201774_s_at	213158_at																							212142_at
203824_at	202187_s_at	214449_s_at	219179_at	209044_x_at	203270_at	218723_s_at																							222036_s_at
209728_at	204906_at	213125_at	202664_at	203576_at	205909_at	200701_at																							222037_at
205862_at	221272_s_at	209172_s_at	213428_s_at	208694_at	221591_s_at	213436_at																							201755_at
215202_at	203081_at	208850_s_at	201438_at	209986_at	215218_s_at	214829_at																							216237_s_at
206262_at	210166_at	213911_s_at	202897_at	218339_at	211762_s_at	214354_x_at																							201930_at
217084_at	217122_s_at	206316_s_at	210786_s_at	219388_at	201755_at	213375_s_at																							208795_s_at
205402_x_at	213195_at	202828_s_at	203332_s_at	208570_at	200875_s_at	221899_at																							210983_s_at
208555_x_at	202825_at	202620_s_at	203131_at	215676_at	202330_s_at	205700_at																							210605_s_at
204304_s_at	213025_at	202404_s_at	221011_s_at	218481_at	204768_s_at	209614_at																							206247_at
206561_s_at	213626_at	200831_s_at	200986_at	221948_s_at	200895_s_at	212599_at																							205395_s_at
204855_at	211388_s_at	201668_x_at	212764_at	201006_at	205085_at	214428_x_at																							209421_at
208580_x_at	212202_s_at	214266_s_at	205213_at	210188_at	205394_at	219064_at																							204766_s_at
204151_x_at	203020_at	203213_at	200974_at	218982_s_at	214061_at	209708_at																							202309_at
206421_s_at	206009_at	204240_s_at	209348_s_at	217829_s_at	218670_at	211813_x_at																							201969_at
206737_at	215758_x_at	211668_s_at	212667_at	214011_s_at	203832_at	214719_at																							201970_s_at
204273_at	211569_s_at	211160_x_at	212386_at	215228_at	210334_x_at	212386_at																							218128_at
204895_x_at	214033_at	213088_s_at	201744_s_at	207813_s_at	212295_s_at	213317_at																							218129_s_at
205902_at	205102_at	209026_x_at	212077_at	201714_at	201459_at	214151_s_at																							221691_x_at
205242_at	209898_x_at	202264_s_at	213891_s_at	217336_at	202690_s_at	208451_s_at																							221923_s_at
221132_at	204264_at	212949_at	222235_s_at	202824_s_at	201577_at	208454_s_at																							209731_at
217236_x_at	202051_s_at	209372_x_at	205270_s_at	219632_s_at	202715_at	221476_s_at																							206291_at
214385_s_at	218204_s_at	201698_s_at	202877_s_at	214801_at	219275_at	201061_s_at																							201364_s_at
212531_at	219889_at	211269_s_at	213001_at	208058_s_at	200750_s_at	201312_s_at																							205085_at
210546_x_at	220948_s_at	219148_at	203753_at	200894_s_at	213476_x_at	201496_x_at																							209615_s_at
217035_at	213307_at	207165_at	209651_at	203696_s_at	204728_s_at	213543_at																							203918_at
206517_at	216885_s_at	201584_s_at	211742_s_at	214491_at	201115_at	209568_s_at																							204025_s_at
209465_x_at	218966_at	211080_s_at	222156_x_at	219061_s_at	216323_x_at	206272_at																							213581_at
214777_at	217964_at	215075_s_at	209879_at	218993_at	218239_s_at	213541_s_at																							206686_at
221982_x_at	213604_at	204822_at	203325_s_at	208688_x_at	201066_at	218093_s_at																							213302_at
205290_s_at	218428_s_at	205046_at	200897_s_at	219004_s_at	217553_at	208982_at																							212688_at
220196_at	212204_at	210568_s_at	221814_at	215403_at	219555_s_at	211733_x_at																							217620_s_at
210906_x_at	204980_at	200755_s_at	208981_at	220903_at	211519_s_at	200811_at																							204285_s_at
218976_at	212622_at	211762_s_at	201311_s_at	212432_at	213175_s_at	213364_s_at																							204286_s_at
208250_s_at	208248_x_at	219493_at	202465_at	208955_at	201088_at	218031_s_at																							212036_s_at
205305_at	212109_at	222036_s_at	201721_s_at	208318_s_at	208821_at	206896_s_at																							212037_at
219476_at	208704_x_at	204126_s_at	205504_at	214006_s_at	203696_s_at	203766_s_at																							201578_at
219909_at	206555_s_at	209955_s_at	206363_at	202138_x_at	204315_s_at	209267_s_at																							205909_at
216517_at	213296_at	217765_at	202273_at	205477_s_at	202264_s_at	209033_s_at																							208286_x_at
215035_at	206272_at	201195_s_at	219315_s_at	201013_s_at	202154_x_at	205421_at																							209296_at
218876_at	214102_at	202338_at	203903_s_at	214510_at	203612_at	200911_s_at																							213225_at
211634_x_at	221257_x_at	200853_at	209436_at	203145_at	203235_at	203688_at																							202884_s_at
204437_s_at	202739_s_at	214014_at	205159_at	212694_s_at	200853_at	218588_s_at																							202885_s_at
202018_s_at	212153_at	204430_s_at	200785_s_at	202596_at	221436_s_at	206544_x_at																							202886_s_at
217384_x_at	220081_x_at	215949_x_at	202759_s_at	210519_s_at	203109_at	206453_s_at																							222351_at
208596_s_at	218552_at	217821_s_at	205885_s_at	217710_x_at	203145_at	201557_at																							213849_s_at
216594_x_at	202263_at	218755_at	204949_at	205473_at	202736_s_at	201893_x_at																							205053_at
217388_s_at	204177_s_at	204768_s_at	203416_at	212825_at	218115_at	212586_at																							204060_s_at
201387_s_at	219027_s_at	221782_at	212985_at	203931_s_at	201516_at	204773_at																							208447_s_at
214164_x_at	203801_at	41037_at	35974_at	209952_s_at	212020_s_at	205316_at																							209440_at
211478_s_at	201778_s_at	218045_x_at	217430_x_at	209873_s_at	213330_s_at	211748_x_at																							204935_at
204534_at	203009_at	205542_at	208782_at	221406_s_at	202705_at	222043_at																							213136_at
202316_x_at	207109_at	210933_s_at	202878_s_at	216880_at	207061_at	210299_s_at																							213137_s_at
216470_x_at	215800_at	216491_x_at	221447_s_at	201467_s_at	219162_s_at	218306_s_at																							204469_at
222069_s_at	202157_s_at	202107_s_at	206796_at	203715_at	220295_x_at	211922_s_at																							205924_at
217360_x_at	212538_at	209832_s_at	203547_at	220234_at	218726_at	213355_at																							205925_s_at
209757_s_at	207011_s_at	202311_s_at	37005_at	219215_s_at	206445_s_at	203638_s_at																							209496_at
214530_x_at	209614_at	201564_s_at	217824_at	206982_at	201714_at	212204_at																							203344_s_at
207493_x_at	209740_s_at	214845_s_at	202947_s_at	218187_s_at	212022_s_at	209515_s_at																							204127_at
216603_at	213364_s_at	221591_s_at	212423_at	205675_at	214426_x_at	200685_at																							204128_s_at
211549_s_at	205160_at	210809_s_at	1598_g_at	218442_at	205748_s_at	206201_s_at																							204023_at
217320_at	208165_s_at	203968_s_at	200982_s_at	212539_at	205167_s_at	209898_x_at																							201872_s_at
208602_x_at	201194_at	200913_at	216250_s_at	201405_s_at	218593_at	212196_at																							201873_s_at
219795_at	201651_s_at	204597_x_at	214449_s_at	221452_s_at	219306_at	204041_at																							201890_at
220421_at	213488_at	210334_x_at	201718_s_at	219395_at	203816_at	203865_s_at																							209773_s_at
210237_at	214857_at	211637_x_at	208982_at	215293_s_at	209036_s_at	214696_at																							213283_s_at
204014_at	201022_s_at	200628_s_at	202842_s_at	213333_at	201112_s_at	220992_s_at																							206893_at
213764_s_at	208791_at	212141_at	214487_s_at	204934_s_at	203022_at	215386_at																							203453_at
214308_s_at	208792_s_at	202754_at	201426_s_at	205761_s_at	205053_at	204811_s_at																							215026_x_at
213791_at	212801_at	210776_x_at	217823_s_at	216340_s_at	200894_s_at	212387_at																							202035_s_at
207063_at	202149_at	213175_s_at	221903_s_at	203316_s_at	204317_at	204872_at																							202036_s_at
215867_x_at	215603_x_at	203022_at	201560_at	220043_s_at	208074_s_at	213626_at																							202037_s_at
211635_x_at	203296_s_at	221039_s_at	202709_at	219244_s_at	220688_s_at	211986_at																							201742_x_at
216365_x_at	211026_s_at	211949_s_at	205147_x_at	205282_at	213599_at	219371_s_at																							201129_at
214063_s_at	209357_at	206796_at	209356_x_at	201459_at	202824_s_at	212423_at																							213649_at
211637_x_at	221833_at	201457_x_at	208851_s_at	213599_at	203536_s_at	214387_x_at																							202219_at
205253_at	202972_s_at	212125_at	206369_s_at	217011_at	213088_s_at	205935_at																							202234_s_at
210272_at	221718_s_at	218875_s_at	217826_s_at	214661_s_at	208676_s_at	213106_at																							202235_at
221009_s_at	214053_at	221729_at	204923_at	216393_at	209408_at	215454_x_at																							202236_s_at
204475_at	203420_at	217094_s_at	211980_at	218593_at	205690_s_at	204984_at																							209900_s_at
215059_at	210891_s_at	213476_x_at	209582_s_at	203785_s_at	218481_at	213993_at																							202043_s_at
203953_s_at	209612_s_at	209891_at	202084_s_at	221364_at	218719_s_at	209493_at																							201522_x_at
222211_x_at	202587_s_at	200756_x_at	203185_at	212445_s_at	213726_x_at	205011_at																							206042_x_at
205267_at	212259_s_at	203109_at	203331_s_at	203462_x_at	200913_at	217779_s_at																							214834_at
215300_s_at	210751_s_at	213811_x_at	206370_at	221590_s_at	210527_x_at	203756_at																							216850_at
214078_at	214077_x_at	218996_at	204674_at	202212_at	218622_at	202994_s_at																							203509_at
205388_at	218259_at	210983_s_at	201719_s_at	219121_s_at	203046_s_at	205898_at																							212560_at
204268_at	213852_at	213671_s_at	200665_s_at	204866_at	213911_s_at	206009_at																							213721_at
204320_at	202250_s_at	213943_at	218148_at	204830_x_at	208799_at	213025_at																							213722_at
211024_s_at	201612_at	221781_s_at	221581_s_at	213512_at	207805_s_at	212494_at																							201138_s_at
37145_at	202160_at	218585_s_at	204759_at	216745_x_at	221520_s_at	222150_s_at																							201139_s_at
204439_at	202337_at	201250_s_at	211067_s_at	209731_at	217871_s_at	212187_x_at																							206286_s_at
217198_x_at	201525_at	202270_at	213004_at	221777_at	200910_at	203498_at																							204281_at
209921_at	202704_at	222088_s_at	204436_at	211501_s_at	217972_at	211735_x_at																							41037_at
206070_s_at	36829_at	216236_s_at	217168_s_at	216936_at	201303_at	210751_s_at																							203448_s_at
204081_at	204740_at	209653_at	207704_s_at	203023_at	218512_at	205022_s_at																							203176_s_at
221966_at	214919_s_at	200999_s_at	212419_at	201468_s_at	200658_s_at	221045_s_at																							203177_x_at
205927_s_at	218165_at	202083_s_at	202686_s_at	220308_at	203119_at	208704_x_at																							201446_s_at
215356_at	222073_at	214437_s_at	219183_s_at	203270_at	217968_at	210980_s_at																							201448_at
204982_at	220630_s_at	222037_at	212385_at	208799_at	205895_s_at	206324_s_at																							201449_at
205040_at	210958_s_at	218883_s_at	209539_at	218267_at	201698_s_at	201655_s_at																							201450_s_at
215783_s_at	201675_at	219888_at	206181_at	218188_s_at	209482_at	212646_at																							217052_x_at
205403_at	209110_s_at	217553_at	217853_at	214144_at	217772_s_at	205609_at																							217164_at
217495_x_at	207131_x_at	207104_x_at	205991_s_at	221436_s_at	205129_at	206170_at																							203432_at
205910_s_at	218361_at	218782_s_at	213905_x_at	205284_at	201322_at	202386_s_at																							209754_s_at
205064_at	204167_at	207891_s_at	209166_s_at	221869_at	218391_at	203620_s_at																							213201_s_at
214199_at	221768_at	207740_s_at	203940_s_at	218464_s_at	202613_at	212202_s_at																							205480_s_at
203889_at	204719_at	213008_at	209481_at	202613_at	214431_at	222357_at																							202330_s_at
211650_x_at	212327_at	209743_s_at	213290_at	210460_s_at	203023_at	204124_at																							203797_at
205795_at	220452_x_at	213915_at	38149_at	206149_at	218027_at	212111_at																							203798_s_at
219995_s_at	215296_at	203209_at	219282_s_at	209899_s_at	209434_s_at	213156_at																							207197_at
205239_at	222357_at	202498_s_at	201040_at	217205_at	219556_at	211896_s_at																							204234_s_at
211835_at	55616_at	219410_at	213733_at	219036_at	209161_at	204497_at																							205282_at
210145_at	204712_at	201105_at	209747_at	221595_at	218275_at	213702_x_at																							208433_s_at
203463_s_at	214823_at	206102_at	212813_at	219176_at	215227_x_at	212614_at																							206136_at
205728_at	204072_s_at	218193_s_at	207691_x_at	218829_s_at	207396_s_at	38691_s_at																							200934_at
201645_at	204792_s_at	215760_s_at	209473_at	200895_s_at	203276_at	221905_at																							201635_s_at
206354_at	211382_s_at	209408_at	201261_x_at	220176_at	200806_s_at	214016_s_at																							201636_at
202718_at	203515_s_at	211725_s_at	212382_at	202279_at	210766_s_at	212558_at																							201637_s_at
205234_at	213215_at	219588_s_at	212672_at	213427_at	209836_x_at	201906_s_at																							201100_s_at
205713_s_at	212445_s_at	218516_s_at	202369_s_at	219327_s_at	201144_s_at	212538_at																							203705_s_at
202859_x_at	214579_at	213730_x_at	208034_s_at	201491_at	201478_s_at	213142_x_at																							203706_s_at
203365_s_at	204577_s_at	203369_x_at	204468_s_at	213558_at	200987_x_at	207569_at																							208275_x_at
220264_s_at	215563_s_at	213338_at	203666_at	219475_at	208977_x_at	208981_at																							201601_x_at
207558_s_at	220992_s_at	217785_s_at	209827_s_at	201377_at	218903_s_at	201449_at																							214022_s_at
219835_at	202321_at	212918_at	205407_at	215527_at	205644_s_at	208609_s_at																							205122_at
216573_at	208920_at	201543_s_at	37408_at	220597_s_at	221713_s_at	201339_s_at																							205123_s_at
220812_s_at	221636_s_at	204766_s_at	211557_x_at	220779_at	210115_at	212408_at																							201613_s_at
218687_s_at	201449_at	205479_s_at	215706_x_at	206712_at	209567_at	205200_at																							201614_s_at
208294_x_at	206324_s_at	204620_s_at	202191_s_at	212282_at	205661_s_at	203378_at																							209147_s_at
215689_s_at	209455_at	208443_x_at	207701_at	204824_at	210691_s_at	214247_s_at																							211267_at
211002_s_at	210346_s_at	218260_at	222111_at	206136_at	219208_at	205422_s_at																							204304_s_at
207961_x_at	209487_at	208198_x_at	201126_s_at	219983_at	201614_s_at	201280_s_at																							214093_s_at
216491_x_at	222294_s_at	204595_s_at	221286_s_at	221526_x_at	209971_x_at	203097_s_at																							214094_at
209374_s_at	207416_s_at	203560_at	212344_at	203467_at	201584_s_at	208248_x_at																							208895_s_at
210082_at	208804_s_at	221731_x_at	215118_s_at	217688_at	218336_at	213939_s_at																							208896_at
202936_s_at	215900_at	204317_at	207996_s_at	207469_s_at	209302_at	218418_s_at																							208897_s_at
206094_x_at	219482_at	206303_s_at	208268_at	213445_at	201490_s_at	209007_s_at																							202889_x_at
201116_s_at	202959_at	205091_x_at	200906_s_at	213133_s_at	203258_at	201236_s_at																							202890_at
211548_s_at	219995_s_at	212075_s_at	218559_s_at	204947_at	213310_at	40665_at																							215471_s_at
208791_at	204022_at	209434_s_at	209708_at	206517_at	203746_s_at	211698_at																							208474_at
204848_x_at	211417_x_at	202154_x_at	209199_s_at	213907_at	200682_s_at	201153_s_at																							205691_at
218469_at	202658_at	217279_x_at	210839_s_at	209233_at	212411_at	212463_at																							201456_s_at
210163_at	221564_at	201263_at	218854_at	219976_at	210175_at	205654_at																							201457_x_at
205174_s_at	218471_s_at	201695_s_at	201559_s_at	218412_s_at	203856_at	203640_at																							201458_s_at
205817_at	218627_at	221258_s_at	208789_at	219070_s_at	209853_s_at	221816_s_at																							209974_s_at
202628_s_at	208284_x_at	211640_x_at	201809_s_at	205224_at	201037_at	213417_at																							208152_s_at
205489_at	221519_at	215078_at	201162_at	208006_at	201263_at	205839_s_at																							209464_at
219491_at	201432_at	217236_x_at	205419_at	222081_at	216977_x_at	205982_x_at																							205895_s_at
221690_s_at	202156_s_at	201475_x_at	218196_at	205774_at	201281_at	205003_at																							211949_s_at
219759_at	212576_at	204315_s_at	217320_at	219076_s_at	218252_at	217767_at																							211951_at
37512_at	211695_x_at	209596_at	211835_at	210323_at	200903_s_at	201508_at																							203554_x_at
203021_at	221208_s_at	201001_s_at	214916_x_at	47069_at	220200_s_at	202150_s_at																							213793_s_at
206595_at	206848_at	206302_s_at	211571_s_at	218592_s_at	205733_at	218831_s_at																							207571_x_at
209613_s_at	218588_s_at	217919_s_at	215051_x_at	203714_s_at	209393_s_at	220079_s_at																							210785_s_at
204259_at	213942_at	211573_x_at	206641_at	217860_at	218349_s_at	201288_at																							204702_s_at
204914_s_at	214464_at	208002_s_at	211795_s_at	221621_at	214484_s_at	200600_at																							203764_at
214602_at	202054_s_at	208836_at	208018_s_at	201759_at	218073_s_at	204753_s_at																							206383_s_at
207086_x_at	212830_at	210457_x_at	203760_s_at	201707_at	212127_at	219597_s_at																							208840_s_at
218960_at	205464_at	204006_s_at	204963_at	204476_s_at	203439_s_at	212249_at																							203975_s_at
212942_s_at	207847_s_at	218299_at	201278_at	215331_at	212540_at	211734_s_at																							203976_s_at
206823_at	205709_s_at	204114_at	208885_at	201135_at	200807_s_at	221257_x_at																							214426_x_at
208502_s_at	221811_at	213004_at	212414_s_at	216349_at	219061_s_at	203380_x_at																							208810_at
204602_at	208480_s_at	211639_x_at	210987_x_at	222279_at	214427_at	211663_x_at																							208811_s_at
207126_x_at	219570_at	200738_s_at	204069_at	213129_s_at	222216_s_at	212372_at																							209015_s_at
208494_at	209033_s_at	204163_at	214151_s_at	220743_at	216969_s_at	202909_at																							218261_at
213796_at	214801_at	217384_x_at	203620_s_at	209482_at	221845_s_at	212063_at																							65517_at
202409_at	205316_at	204619_s_at	205525_at	202183_s_at	201521_s_at	208498_s_at																							206002_at
215265_at	214016_s_at	203868_s_at	202061_s_at	203489_at	211623_s_at	221768_at																							210852_s_at
219845_at	208935_s_at	211649_x_at	209280_at	208229_at	218046_s_at	213656_s_at																							214829_at
217561_at	209377_s_at	208189_s_at	209034_at	202871_at	200786_at	218263_s_at																							213320_at
215214_at	215783_s_at	203477_at	218109_s_at	210124_x_at	204766_s_at	214683_s_at																							219540_at
213802_at	207435_s_at	207061_at	220495_s_at	205807_s_at	217499_x_at	209550_at																							213293_s_at
209792_s_at	215945_s_at	218622_at	211719_x_at	212147_at	212789_at	200696_s_at																							205129_at
214183_s_at	210377_at	201516_at	216442_x_at	213777_s_at	206316_s_at	201008_s_at																							203007_x_at
211883_x_at	208357_x_at	207351_s_at	210495_x_at	217135_x_at	210567_s_at	219866_at																							212449_s_at
217179_x_at	204681_s_at	205119_s_at	216829_at	220789_s_at	201405_s_at	214177_s_at																							205591_at
210230_at	203892_at	211804_s_at	204269_at	220834_at	212816_s_at	201425_at																							210924_at
204915_s_at	204293_at	211133_x_at	213429_at	201849_at	218001_at	212675_s_at																							213131_at
203510_at	201834_at	200613_at	207734_at	215068_s_at	208758_at	208325_s_at																							200875_s_at
207739_s_at	202341_s_at	219366_at	214761_at	210586_x_at	209053_s_at	213936_x_at																							201013_s_at
205654_at	215436_at	202205_at	208091_s_at	209832_s_at	215834_x_at	218711_s_at																							201014_s_at
203915_at	203905_at	201896_s_at	213138_at	217647_at	218014_at	201278_at																							214664_at
217085_at	217891_at	216602_s_at	211650_x_at	222090_at	211949_s_at	205384_at																							201761_at
206502_s_at	204516_at	204128_s_at	217281_x_at	207931_s_at	218497_s_at	221264_s_at																							206023_at
205048_s_at	211733_x_at	208594_x_at	205907_s_at	207899_at	215165_x_at	217863_at																							209408_at
205914_s_at	214199_at	209825_s_at	221558_s_at	203154_s_at	200948_at	209360_s_at																							211519_s_at
211550_at	221223_x_at	200615_s_at	205679_x_at	204485_s_at	202344_at	201395_at																							204269_at
209395_at	201707_at	216323_x_at	202448_s_at	221443_x_at	204281_at	210852_s_at																							206309_at
211603_s_at	201700_at	204127_at	202479_s_at	215048_at	201896_s_at	203567_s_at																							209581_at
221909_at	204201_s_at	203936_s_at	201368_at	209916_at	221987_s_at	206093_x_at																							204727_at
220479_at	221646_s_at	215223_s_at	203320_at	221567_at	212619_at	201360_at																							204728_s_at
210177_at	205198_s_at	201554_x_at	216879_at	212186_at	206103_at	204265_s_at																							216228_s_at
215729_s_at	212692_s_at	216237_s_at	221565_s_at	217448_s_at	203820_s_at	207119_at																							213599_at
204343_at	212179_at	208636_at	206171_at	219411_at	219253_at	213103_at																							208456_s_at
214195_at	202797_at	202310_s_at	220377_at	215853_at	212424_at	217478_s_at																							212589_at
209644_x_at	211024_s_at	202499_s_at	205718_at	202790_at	219502_at	201989_s_at																							212590_at
204015_s_at	219327_s_at	219402_s_at	204959_at	208967_s_at	203465_at	202973_x_at																							208939_at
222179_at	218717_s_at	205100_at	215633_x_at	220607_x_at	202138_x_at	212326_at																							208940_at
208096_s_at	204160_s_at	206391_at	219666_at	203119_at	201692_at	200791_s_at																							208941_s_at
214307_at	209763_at	211634_x_at	221541_at	214140_at	204086_at	212779_at																							213534_s_at
37004_at	208866_at	210009_s_at	217390_x_at	218291_at	201523_x_at	217437_s_at																							216945_x_at
214476_at	204039_at	201979_s_at	201105_at	217884_at	208149_x_at	208335_s_at																							213050_at
206229_x_at	214745_at	219555_s_at	210629_x_at	219154_at	208969_at	202555_s_at																							216397_s_at
214372_x_at	202861_at	212489_at	201224_s_at	208289_s_at	202469_s_at	212741_at																							209864_at
214455_at	212328_at	204394_at	212464_s_at	219926_at	220085_at	202723_s_at																							218878_s_at
209719_x_at	212670_at	216829_at	212687_at	208700_s_at	218586_at	205945_at																							209715_at
206195_x_at	201425_at	214973_x_at	207104_x_at	203033_x_at	217135_x_at	213030_s_at																							218355_at
208533_at	222158_s_at	219810_at	219947_at	213965_s_at	203228_at	212616_at																							219494_at
203963_at	203380_x_at	200622_x_at	209101_at	201848_s_at	211042_x_at	209960_at																							220549_at
215652_at	210924_at	205488_at	201852_x_at	211489_at	210457_x_at	213451_x_at																							211596_s_at
215777_at	37117_at	202859_x_at	213068_at	211803_at	212142_at	209240_at																							215145_s_at
220920_at	221435_x_at	212160_at	221900_at	218984_at	202282_at	208772_at																							219300_s_at
215119_at	201035_s_at	211135_x_at	202083_s_at	214822_at	205361_s_at	203232_s_at																							219301_s_at
205175_s_at	205406_s_at	213490_s_at	204820_s_at	218500_at	214794_at	214894_x_at																							219302_s_at
204811_s_at	214176_s_at	206067_s_at	218468_s_at	210570_x_at	218982_s_at	208671_at																							212599_at
209937_at	218087_s_at	201298_s_at	205267_at	220673_s_at	209449_at	203482_at																							215386_at
202870_s_at	202023_at	216228_s_at	216491_x_at	219539_at	201250_s_at	204039_at																							219155_at
209459_s_at	212677_s_at	211635_x_at	215949_x_at		218119_at	217523_at																							208500_x_at
208368_s_at	204984_at	214916_x_at	212587_s_at		208308_s_at	204020_at																							221051_s_at
206023_at	203249_at	202912_at	203922_s_at		204078_at	211105_s_at																							218350_s_at
206994_at	204524_at	202715_at	214366_s_at		214214_s_at	205624_at																							207466_at
203820_s_at	221045_s_at	218817_at	209540_at		202754_at	209500_x_at																							214240_at
206725_x_at	200810_s_at	216510_x_at	211582_x_at		201709_s_at	200816_s_at																							218738_s_at
211314_at	202674_s_at	220658_s_at	206481_s_at		204947_at	202995_s_at																							203023_at
206882_at	205942_s_at	204629_at	211651_s_at		207622_s_at	205059_s_at																							209328_x_at
33767_at	204199_at	201930_at	211640_x_at		218057_x_at	39248_at																							214011_s_at
207410_s_at	206874_s_at	211908_x_at	219778_at		203819_s_at	217504_at																							203632_s_at
216984_x_at	210006_at	220305_at	218574_s_at		201708_s_at	40560_at																							219505_at
213423_x_at	213388_at	206503_x_at	204137_at		201555_at	202336_s_at																							219004_s_at
221577_x_at	204645_at	208308_s_at	211063_s_at		214437_s_at	200985_s_at																							220161_s_at
202917_s_at	210299_s_at	205409_at	215777_at		203625_x_at	218204_s_at																							220524_at
203571_s_at	208774_at	201389_at	201235_s_at		219111_s_at	200761_s_at																							218886_at
206657_s_at	212215_at	221436_s_at	215202_at		221677_s_at	209481_at																							218397_at
216270_at	200620_at	210146_x_at	204051_s_at		201491_at	218285_s_at																							219651_at
206884_s_at	219396_s_at	216541_x_at	200795_at		212009_s_at	218730_s_at																							220536_at
207468_s_at	205531_s_at	200757_s_at	215076_s_at		212139_at	217890_s_at																							219347_at
203757_s_at	208161_s_at	204558_at	213309_at		212891_s_at	215350_at																							206500_s_at
208383_s_at	221489_s_at	202206_at	203761_at		219926_at	218627_at																							220651_s_at
217145_at	213380_x_at	200744_s_at	212636_at		201479_at	221204_s_at																							218512_at
211639_x_at	208958_at	210074_at	212624_s_at		218156_s_at	208669_s_at																							206756_at
211470_s_at	219227_at	219537_x_at	221816_s_at		209233_at	210258_at																							218768_at
207261_at	217929_s_at	209969_s_at	204198_s_at		221648_s_at	217047_s_at																							218536_at
205537_s_at	204112_s_at	221872_at	205842_s_at		212247_at	204964_s_at																							218538_s_at
211636_at	219687_at	203258_at	211649_x_at		212662_at	207435_s_at																							215028_at
209810_at	221928_at	219479_at	211581_x_at		216283_s_at	205383_s_at																							205244_s_at
201467_s_at	220739_s_at	216557_x_at	211914_x_at		218081_at	219396_s_at																							218622_at
208155_x_at	202215_s_at	203276_at	211634_x_at		200783_s_at	209264_s_at																							204256_at
209396_s_at	209925_at	203594_at	219777_at		205034_at	204546_at																							210868_s_at
203913_s_at	204124_at	203414_at	213910_at		210386_s_at	208703_s_at																							218713_at
214370_at	215046_at	205568_at	209656_s_at		220789_s_at	212327_at																							219823_at
205597_at	40016_g_at	203087_s_at	206715_at		209247_s_at	212615_at																							220184_at
214993_at	200862_at	208875_s_at	222326_at		213671_s_at	217993_s_at																							218670_at
208025_s_at	203897_at	219000_s_at	219788_at		221777_at	209373_at																							218237_s_at
211642_at	202342_s_at	219985_at	209083_at		218188_s_at	206742_at																							209832_s_at
215949_x_at	202242_at	204533_at	216557_x_at		217903_at	204755_x_at																							220983_s_at
222071_s_at	222024_s_at	210337_s_at	209621_s_at		204492_at	203801_at																							221489_s_at
204753_s_at	220512_at	201762_s_at	215646_s_at		218507_at	201413_at																							221016_s_at
216401_x_at	216320_x_at	202329_at	212192_at		213201_s_at	217897_at																							219232_s_at
206153_at	202449_s_at	220092_s_at	215446_s_at		206205_at	46142_at
209541_at	218142_s_at	221521_s_at	213888_s_at		202706_s_at	212530_at
206067_s_at	208244_at	211641_x_at	211641_x_at		219539_at	207358_x_at
217414_x_at	208773_s_at	205167_s_at	201743_at		214096_s_at	204983_s_at
205680_at	205317_s_at	207701_at	211395_x_at		213647_at	212510_at
216846_at	221897_at	214038_at	210176_at		211116_at	221213_s_at
219796_s_at	213804_at	211633_x_at	215214_at		202352_s_at	202181_at
204456_s_at	202217_at	201037_at	203477_at		204173_at	202051_s_at
203029_s_at	212343_at	204204_at	202274_at		200830_at	201877_s_at
211682_x_at	220889_s_at	204103_at	210089_s_at		216088_s_at	210314_x_at
206941_x_at	205694_at	201202_at	216517_at		213253_at	204963_at
205266_at	212726_at	221658_s_at	212353_at		217448_s_at	201990_s_at
210664_s_at	212195_at	211650_x_at	212915_at		218214_at	201137_s_at
215515_at	203378_at	218223_s_at	213095_x_at		208002_s_at	212980_at
216956_s_at	221884_at	203832_at	200784_s_at		216237_s_at	218067_s_at
203747_at	202150_s_at	206134_at	211637_x_at		204727_at	212230_at
204684_at	221264_s_at	201666_at	210986_s_at		217835_x_at	209737_at
203071_at	206742_at	206392_s_at	211192_s_at		217393_x_at	208070_s_at
207325_x_at	213713_s_at	218140_x_at	211635_x_at		201111_at	217046_s_at
219857_at	213786_at	205085_at	220240_s_at		217786_at	209004_s_at
209228_x_at	49452_at	215370_at	214615_at		202482_x_at	209436_at
206083_at	207169_x_at	200808_s_at	201110_s_at		205761_s_at	216333_x_at
211149_at	213702_x_at	201942_s_at	216510_x_at		201001_s_at	209435_s_at
219521_at	221073_s_at	203819_s_at	209200_at		201266_at	215222_x_at
211350_s_at	202017_at	203915_at	206150_at		202309_at	209102_s_at
210225_x_at	208779_x_at	202307_s_at	203472_s_at		202347_s_at	205414_s_at
212831_at	208623_s_at	208876_s_at	221253_s_at		203189_s_at	203375_s_at
216300_x_at	213077_at	205291_at	214084_x_at		213223_at	219093_at
212524_x_at	212498_at	205205_at	216254_at		217782_s_at	204924_at
205627_at	202838_at	211924_s_at	214511_x_at		203743_s_at	214203_s_at
215563_s_at	203216_s_at	204256_at	209949_at		202533_s_at	209047_at
203178_at	213308_at	204005_s_at	217145_at		218470_at	204975_at
212992_at	219250_s_at	202465_at	204345_at		212125_at	204731_at
216557_x_at	203407_at	218600_at	216541_x_at		210005_at	207496_at
220004_at	1007_s_at	211661_x_at	202760_s_at		201475_x_at	202797_at
204580_at	204870_s_at	202363_at	203085_s_at		219494_at	211067_s_at
204719_at	210980_s_at	211003_x_at	219165_at		218447_at	211597_s_at
210643_at	221012_s_at	201470_at	205492_s_at		201608_s_at	221435_x_at
202833_s_at	221951_at	213130_at	221658_s_at		209421_at	212822_at
210673_x_at	212980_at	204457_s_at	211577_s_at		220239_at	215178_x_at
221470_s_at	214705_at	200987_x_at	211964_at		217714_x_at	221833_at
210933_s_at	201951_at	218903_s_at	217236_x_at		209162_s_at	212912_at
207918_s_at	220296_at	215116_s_at	201508_at		203664_s_at	204516_at
217281_x_at	210185_at	205890_s_at	213316_at		202647_s_at	213694_at
204162_at	209515_s_at	217390_x_at	64064_at		208777_s_at	204681_s_at
210056_at	208610_s_at	218854_at	210258_at		208506_at	218552_at
208792_s_at	205614_x_at	217281_x_at	205119_s_at		208696_at	204642_at
214973_x_at	204546_at	210321_at	201163_s_at		202431_s_at	200983_x_at
220084_at	209919_x_at	211161_s_at	216542_x_at		219110_at	209341_s_at
219936_s_at	218518_at	203440_at	217428_s_at		213097_s_at	210272_at
204755_x_at	205059_s_at	216542_x_at	217235_x_at		217346_at	221208_s_at
214456_x_at	41660_at	218409_s_at	208010_s_at		205401_at	205489_at
215880_at	203657_s_at	201088_at	217084_at		208694_at	209094_at
217002_s_at	222336_at	218115_at	200808_s_at		202148_s_at	212985_at
206643_at	210528_at	202647_s_at	212614_at		209609_s_at	205198_s_at
209904_at	204266_s_at	217084_at	221602_s_at		212160_at	202380_s_at
202831_at	205839_s_at	214096_s_at	204007_at		208778_s_at	212764_at
205224_at	215460_x_at	209474_s_at	213652_at		202633_at	210906_x_at
206373_at	206249_at	213951_s_at	210809_s_at		204868_at	213056_at
214916_x_at	205597_at	216254_at	215870_s_at		203999_at	208791_at
219912_s_at	202158_s_at	201523_x_at	204249_s_at		210138_at	203513_at
207372_s_at	221878_at	201297_s_at	219628_at		210642_at	219778_at
204591_at	217627_at	204695_at	202196_s_at		211269_s_at	220081_x_at
205421_at	212727_at	202207_at	202988_s_at		208159_x_at	216264_s_at
201909_at	202850_at	204999_s_at	214807_at		208787_at	212958_x_at
203240_at	222186_at	213520_at	202436_s_at		220892_s_at	207011_s_at
220431_at	206651_s_at	37145_at	217480_x_at		211088_s_at	210224_at
207612_at	212217_at	217430_x_at	215617_at		215084_s_at	209821_at
204532_x_at	201243_s_at	215170_s_at	209392_at		203342_at	201341_at
208471_at	203139_at	202058_s_at	221511_x_at		217185_s_at	219869_s_at
201497_x_at	204503_at	221203_s_at	220704_at		208808_s_at	208306_x_at
205043_at	208683_at	205718_at	202404_s_at		210337_s_at	200972_at
221946_at	209815_at	218803_at	216365_x_at		218160_at	204670_x_at
217148_x_at	213158_at	204150_at	215877_at		218947_s_at	222294_s_at
211003_x_at	202738_s_at	201743_at	212188_at		203208_s_at	209307_at
215686_x_at	215630_at	219249_s_at	211643_x_at		210543_s_at	213195_at
211217_s_at	219871_at	211506_s_at	205285_s_at		209856_x_at	213652_at
205015_s_at	218530_at	212127_at	204939_s_at		218758_s_at	209357_at
206482_at	201540_at	203736_s_at	211161_s_at		202407_s_at	209090_s_at
210119_at	219353_at	210101_x_at	217148_x_at		211714_x_at	204201_s_at
214898_x_at	220622_at	219385_at	65718_at		201114_x_at	212097_at
206156_at	212779_at	209754_s_at	217192_s_at		201381_x_at	211689_s_at
204794_at	222150_s_at	202633_at	202437_s_at		200737_at	203881_s_at
204044_at	203771_s_at	206785_s_at	204223_at		214011_s_at	212240_s_at
217678_at	202525_at	205270_s_at	201858_s_at		201128_s_at	201534_s_at
218741_at	217908_s_at	219815_at	216207_x_at		221637_s_at	212841_s_at
203914_x_at	213142_x_at	205115_s_at	219134_at		210094_s_at	205382_s_at
214945_at	206813_at	205967_at	220244_at		204510_at	204519_s_at
216576_x_at	219218_at	202218_s_at	201670_s_at		208932_at	204069_at
211794_at	204343_at	212295_s_at	212354_at		214435_x_at	204193_at
207222_at	203697_at	212471_at	201089_at		202212_at	203020_at
205051_s_at	209512_at	216253_s_at	210511_s_at		217094_s_at	202661_at
206380_s_at	214249_at	203820_s_at	217157_x_at		220840_s_at	212256_at
211689_s_at	210068_s_at	52164_at	206201_s_at		203105_s_at	212796_s_at
205890_s_at	202588_at	206804_at	205624_at		208502_s_at	205062_x_at
211135_x_at	217645_at	209853_s_at	202524_s_at		218434_s_at	201581_at
205302_at	202749_at	218834_s_at	216950_s_at		213490_s_at	212328_at
204073_s_at	205756_s_at	219386_s_at	210992_x_at		213092_x_at	213772_s_at
213817_at	209375_at	212290_at	218223_s_at		208368_s_at	204687_at
201291_s_at	209534_x_at	204344_s_at	214181_x_at		208103_s_at	201960_s_at
221491_x_at	211004_s_at	220134_x_at	205330_at		200870_at	214053_at
211645_x_at	218606_at	203083_at	214574_x_at		218772_x_at	214505_s_at
206640_x_at	214663_at	221059_s_at	210895_s_at		213427_at	204424_s_at
218959_at	214295_at	201608_s_at	221898_at		200950_at	204754_at
216552_x_at	204862_s_at	211042_x_at	203167_at		209545_s_at	201719_s_at
220085_at	212852_s_at	221520_s_at	204894_s_at		211793_s_at	206754_s_at
215382_x_at	210224_at	212117_at	201141_at		204992_s_at	203657_s_at
204409_s_at	204019_s_at	1053_at	203523_at		222382_x_at	213994_s_at
220456_at	221669_s_at	200629_at	212796_s_at		202543_s_at	210119_at
220622_at	212812_at	212350_at	210757_x_at		215354_s_at	214753_at
207685_at	212589_at	221286_s_at	203232_s_at		205184_at	219667_s_at
205309_at	204967_at	214431_at	219479_at		209052_s_at	209006_s_at
208083_s_at	209493_at	203931_s_at	216984_x_at		212432_at	205726_at
202935_s_at	212717_at	218288_s_at	202701_at		209743_s_at	219856_at
214354_x_at	213340_s_at	216088_s_at	201669_s_at		204203_at	201311_s_at
206311_s_at	204917_s_at	212016_s_at	219618_at		219176_at	200984_s_at
204286_s_at	204379_s_at	214435_x_at	201431_s_at		218695_at	202878_s_at
204660_at	201557_at	206106_at	210872_x_at		205925_s_at	209437_s_at
219654_at	218323_at	205120_s_at	207741_x_at		210677_at	203281_s_at
205049_s_at	205640_at	219990_at	216401_x_at		211662_s_at	201150_s_at
222315_at	211994_at	215214_at	208296_x_at		215722_s_at	209071_s_at
205186_at	212383_at	221770_at	220975_s_at		202691_at	205407_at
206430_at	202291_s_at	205943_at	212075_s_at		212694_s_at	200904_at
211641_x_at	204973_at	208447_s_at	211709_s_at		219330_at	204793_at
211643_x_at	212096_s_at	221349_at	216560_x_at		220007_at	218876_at
211384_s_at	203021_at	211395_x_at	216576_x_at		208693_s_at	215515_at
206885_x_at	203375_s_at	214866_at	214971_s_at		204521_at	217889_s_at
222009_at	201061_s_at	203625_x_at	204446_s_at		217946_s_at	200742_s_at
217546_at	203569_s_at	204887_s_at	204346_s_at		201457_x_at	221897_at
210132_at	200811_at	218512_at	221529_s_at		213166_x_at	203753_at
205819_at	209641_s_at	217320_at	219810_at		221620_s_at	212257_s_at
205776_at	202071_at	200737_at	212758_s_at		203207_s_at	208760_at
219545_at	213593_s_at	219201_s_at	200838_at		208447_s_at	202724_s_at
206326_at	204520_x_at	209953_s_at	211645_x_at		210467_x_at	203549_s_at
216687_x_at	41329_at	213869_x_at	219773_at		202697_at	220296_at
210397_at	203804_s_at	208795_s_at	219213_at		218151_x_at	208633_s_at
207434_s_at	200972_at	210163_at	212117_at		209825_s_at	213331_s_at
203256_at	212598_at	200838_at	204677_at		205543_at	212385_at
205124_at	219395_at	203439_s_at	211633_x_at		206055_s_at	208792_s_at
204424_s_at	213436_at	211981_at	214777_at		214444_s_at	220327_at
209173_at	203581_at	214444_s_at	205214_at		212832_s_at	202187_s_at
207663_x_at	217810_x_at	220200_s_at	201505_at		203775_at	208773_s_at
220233_at	219394_at	216483_s_at	209734_at		202591_s_at	205776_at
210665_at	208634_s_at	213548_s_at	220327_at		204696_s_at	209312_x_at
203939_at	213212_x_at	216560_x_at	214770_at		214086_s_at	200940_s_at
204678_s_at	211404_s_at	207536_s_at	217198_x_at		219742_at	207069_s_at
215621_s_at	210544_s_at	216517_at	220146_at		219203_at	204236_at
218542_at	204294_at	211275_s_at	221349_at		200990_at	218428_s_at
206762_at	208407_s_at	200720_s_at	206983_at		218392_x_at	218322_s_at
206886_x_at	205980_s_at	208693_s_at	210657_s_at		210300_at	218845_at
213068_at	213902_at	217772_s_at	213238_at		218220_at	212760_at
205314_x_at	212646_at	203167_at	211367_s_at		218894_s_at	218298_s_at
207383_s_at	213027_at	211887_x_at	217258_x_at		208443_x_at	213974_at
221353_at	221197_s_at	202558_s_at	219191_s_at		217942_at	218303_x_at
216024_at	211726_s_at	214049_x_at	204006_s_at		209026_x_at	220777_at
210467_x_at	203779_s_at	214061_at	219561_at		202246_s_at	202738_s_at
211506_s_at	203642_s_at	205758_at	211639_x_at		204256_at	212667_at
217646_at	218491_s_at	209893_s_at	212091_s_at		208941_s_at	212399_s_at
221204_s_at	217792_at	204281_at	220088_at		200738_s_at	218012_at
201525_at	212331_at	210845_s_at	205901_at		202185_at	204417_at
208105_at	218024_at	45633_at	217023_x_at		211767_at	207542_s_at
201496_x_at	203097_s_at	208821_at	211887_x_at		201695_s_at	203156_at
203485_at	221840_at	209045_at	221844_x_at		217785_s_at	213804_at
222162_s_at	210906_x_at	217192_s_at	217227_x_at		201725_at	219165_at
205830_at	200941_at	204725_s_at	204725_s_at		202188_at	201394_s_at
206858_s_at	202652_at	202531_at	204879_at		221434_s_at	221530_s_at
215305_at	202596_at	218059_at	217838_s_at		200877_at	212259_s_at
214027_x_at	215588_x_at	209122_at	204232_at		212722_s_at	210382_at
217153_at	215554_at	200998_s_at	213817_at		207740_s_at	204135_at
214433_s_at	210977_s_at	212072_s_at	205671_s_at		218907_s_at	50221_at
221115_s_at	212987_at	208969_at	201279_s_at		221598_s_at	219718_at
221930_at	201086_x_at	217499_x_at	205908_s_at		218461_at	211495_x_at
217276_x_at	200976_s_at	205490_x_at	205683_x_at		218961_s_at	210942_s_at
204597_x_at	221874_at	204998_s_at	213790_at		218984_at	205464_at
211739_x_at	215330_at	202643_s_at	52651_at		207072_at	209285_s_at
221074_at	211548_s_at	219618_at	41577_at		214240_at	218432_at
218663_at	202136_at	213418_at	202643_s_at		205429_s_at	209619_at
208239_at	201952_at	218999_at	212413_at		209942_x_at	204712_at
213692_s_at	205654_at	203302_at	213274_s_at		218224_at	205317_s_at
219747_at	203914_x_at	203976_s_at	217179_x_at		209461_x_at	203979_at
206546_at	213791_at	219514_at	214247_s_at		202261_at	209505_at
222102_at	212468_at	206472_s_at	222101_s_at		212541_at	201162_at
211472_at	202992_at	204510_at	219386_s_at		221582_at	214807_at
222083_at	202792_s_at	204286_s_at	216853_x_at		218111_s_at	218870_at
205569_at	200762_at	205748_s_at	204502_at		203154_s_at	203892_at
204086_at	206043_s_at	211397_x_at	217897_at		204407_at	40284_at
220798_x_at	220148_at	204728_s_at	216412_x_at		218933_at	201809_s_at
216337_at	209598_at	218231_at	202435_s_at		221909_at	208370_s_at
205719_s_at	222378_at	213138_at	212713_at		212296_at	201648_at
209631_s_at	214798_at	218252_at	211868_x_at		213133_s_at	218736_s_at
212444_at	221958_s_at	203696_s_at	210260_s_at		209873_s_at	201924_at
211604_x_at	220321_s_at	215812_s_at	202952_s_at		206653_at	209031_at
210084_x_at	212494_at	213599_at	201859_at		218281_at	208096_s_at
206134_at	215314_at	212201_at	210889_s_at		218944_at	215193_x_at
205258_at	205968_at	209371_s_at	205297_s_at		221526_x_at	209823_x_at
214469_at	210749_x_at	205909_at	213293_s_at		205047_s_at	200953_s_at
208527_x_at	209215_at	202087_s_at	219440_at		208726_s_at	212299_at
217258_x_at	221275_s_at	209330_s_at	212613_at		217205_at	203185_at
205289_at	205383_s_at	205053_at	210113_s_at		203017_s_at	208617_s_at
207463_x_at	213005_s_at	203145_at	222020_s_at		204559_s_at	221493_at
211694_at	214773_x_at	212540_at	200911_s_at		202855_s_at	215300_s_at
205466_s_at	221937_at	202690_s_at	205116_at		204348_s_at	205043_at
203452_at	203549_s_at	221021_s_at	212822_at		214642_x_at	212177_at
209460_at	212463_at	201521_s_at	204951_at		206261_at	37004_at
209616_s_at	218432_at	203119_at	204197_s_at		213346_at	213254_at
206185_at	201818_at	210606_x_at	211798_x_at		221485_at	217362_x_at
216733_s_at	201152_s_at	201697_s_at	209685_s_at		200734_s_at	222217_s_at
207370_at	212458_at	216573_at	205400_at		203489_at	203779_s_at
203535_at	201816_s_at	217968_at	213603_s_at		204597_x_at	210645_s_at
207521_s_at	218437_s_at	218772_x_at	211368_s_at		219512_at	214620_x_at
204457_s_at	65472_at	212488_at	202748_at		219763_at	218471_s_at
207368_at	49111_at	203046_s_at	213193_x_at		203389_at	205611_at
221815_at	206100_at	204203_at	201307_at		222155_s_at	211930_at
217680_x_at	202172_at	200806_s_at	217378_x_at		205830_at	204177_s_at
204201_s_at	212841_s_at	217371_s_at	201648_at		201477_s_at	221127_s_at
213095_x_at	204773_at	220178_at	211902_x_at		214662_at	212890_at
219434_at	218192_at	200996_at	215388_s_at		219065_s_at	217781_s_at
214637_at	222212_s_at	214502_at	210972_x_at		202346_at	203323_at
1405_i_at	217906_at	216402_at	214466_at		209096_at	210051_at
211788_s_at	212089_at	209765_at	213100_at		204286_s_at	203980_at
204256_at	208702_x_at	200827_at	210815_s_at		220043_s_at	208250_s_at
204302_s_at	218197_s_at	216969_s_at	207134_x_at		203277_at	209297_at
216412_x_at	217783_s_at	222245_s_at	202803_s_at		216532_x_at	202273_at
202923_s_at	212310_at	217148_x_at	201280_s_at		214502_at	201194_at
212224_at	215385_at	213428_s_at	205798_at		210250_x_at	215046_at
216658_at	206068_s_at	207722_s_at	218396_at		204957_at	202258_s_at
203726_s_at	212890_at	210511_s_at	210915_x_at		214612_x_at	213604_at
208547_at	217734_s_at	203856_at	217757_at		202726_at	212631_at
202267_at	203571_s_at	204596_s_at	205841_at		206075_s_at	209465_x_at
221874_at	213695_at	220688_s_at	214723_x_at		213887_s_at	210786_s_at
207360_s_at	215022_x_at	210992_x_at	206116_s_at		211501_s_at	201041_s_at
206407_s_at	212450_at	211958_at	211796_s_at		221962_s_at	205683_x_at
204412_s_at	212623_at	217640_x_at	209671_x_at		212782_x_at	217023_x_at
202575_at	37004_at	214612_x_at	211366_x_at		221227_x_at	204677_at
221981_s_at	222312_s_at	202799_at	205456_at		202799_at	212672_at
221232_s_at	221148_at	209091_s_at	210084_x_at		202990_at	212915_at
201983_s_at	213317_at	210895_s_at	205717_x_at		202043_s_at	219135_s_at
203304_at	218845_at	204475_at	216474_x_at		202856_s_at	209441_at
218445_at	205185_at	216841_s_at	206026_s_at		218238_at	203791_at
210256_s_at	211596_s_at	201114_x_at	201494_at		208546_x_at	209829_at
207254_at	207631_at	215446_s_at	203528_at		202983_at	204049_s_at
216324_at	209360_s_at	217025_s_at	203370_s_at		202911_at	218718_at
217480_x_at	218191_s_at	216412_x_at	209970_x_at		212955_s_at	204906_at
205500_at	218362_s_at	200665_s_at	201369_s_at		209054_s_at	221012_s_at
213415_at	212408_at	219162_s_at	202112_at		214603_at	206311_s_at
205997_at	221193_s_at	211122_s_at	204860_s_at		201937_s_at	212343_at
214681_at	219036_at	201727_s_at	209906_at		218814_s_at	215001_s_at
203954_x_at	212586_at	201943_s_at	202729_s_at		204649_at	214919_s_at
206399_x_at	202260_s_at	215207_x_at	214219_x_at		204970_s_at	211984_at
34210_at	213239_at	209926_at	208130_s_at		201797_s_at	213802_at
823_at	222043_at	211636_at	204118_at		201323_at	221636_s_at
219630_at	204934_s_at	203454_s_at	216834_at		203998_s_at	217904_s_at
208719_s_at	201413_at	206974_at	203766_s_at		216602_s_at	202114_at
210998_s_at	217779_s_at	216283_s_at	210783_x_at		205282_at	211656_x_at
217227_x_at	218344_s_at	208878_s_at	211663_x_at		203782_s_at	205261_at
211699_x_at	202259_s_at	217356_s_at	202728_s_at		210868_s_at	200677_at
207469_s_at	209341_s_at	203270_at	215565_at		209433_s_at	201398_s_at
201123_s_at	212062_at	215236_s_at	215176_x_at		222231_s_at	40016_g_at
216646_at	213694_at	205207_at	211644_x_at		208916_at	210757_x_at
218899_s_at	203215_s_at	202450_s_at	219371_s_at		212315_s_at	207941_s_at
207768_at	212239_at	202705_at	212063_at		201138_s_at	219027_s_at
202340_x_at	215676_at	221710_x_at	213764_s_at		221079_s_at	211596_s_at
209261_s_at	204041_at	200887_s_at	215382_x_at		209330_s_at	204288_s_at
206769_at	206197_at	216984_x_at	213261_at		205296_at	202947_s_at
207259_at	212867_at	220423_at	201960_s_at		220073_s_at	209810_at
208650_s_at	209368_at	218961_s_at	207761_s_at		219249_s_at	203556_at
214465_at	201427_s_at	214370_at	204620_s_at		203087_s_at	208927_at
210519_s_at	215454_x_at	210513_s_at	209542_x_at		211803_at	212956_at
206014_at	205996_s_at	221962_s_at	205168_at		207945_s_at	201448_at
207215_at	218515_at	202628_s_at	211881_x_at		218567_x_at	215111_s_at
222073_at	212319_at	216853_x_at	221218_s_at		209520_s_at	211991_s_at
204533_at	215568_x_at	216365_x_at	208636_at		215006_at	213930_at
205941_s_at	217608_at	217235_x_at	204891_s_at		203438_at	215014_at
205866_at	200765_x_at	217755_at	218376_s_at		200606_at	221840_at
209031_at	201153_s_at	210115_at	208423_s_at		204744_s_at	220858_at
202497_x_at	217761_at	217258_x_at	221462_x_at		208905_at	212450_at
204941_s_at	203498_at	203702_s_at	202478_at		218564_at	202440_s_at
211745_x_at	208763_s_at	201351_s_at	211190_x_at		214661_s_at	209074_s_at
217235_x_at	215378_at	209482_at	212288_at		209679_s_at	221763_at
203153_at	207069_s_at	204655_at	218162_at		205519_at	213077_at
210295_at	218531_at	209583_s_at	207595_s_at		209592_s_at	201959_s_at
214254_at	221249_s_at	217393_x_at	211908_x_at		206273_at	202259_s_at
208380_at	214198_s_at	200875_s_at	48612_at		204420_at	208073_x_at
213436_at	203548_s_at	215058_at	221087_s_at		218829_s_at	202191_s_at
209924_at	215785_s_at	209161_at	213774_s_at		201433_s_at	207741_x_at
202580_x_at	212814_at	216950_s_at	201666_at		212038_s_at	202877_s_at
203717_at	203512_at	203370_s_at	210273_at		221509_at	207134_x_at
202992_at	212675_s_at	202736_s_at	202310_s_at		219293_s_at	207001_x_at
216542_x_at	210733_at	218880_at	218469_at		200882_s_at	213238_at
217232_x_at	219732_at	200623_s_at	205993_s_at		208910_s_at	203264_s_at
215014_at	211922_s_at	212789_at	202351_at		201139_s_at	210840_s_at
214272_at	205862_at	208726_s_at	210764_s_at		218286_s_at	213296_at
207717_s_at	204680_s_at	203311_s_at	222288_at		219076_s_at	204081_at
202493_x_at	201865_x_at	212624_s_at	200905_x_at		201396_s_at	204428_s_at
204540_at	221861_at	217143_s_at	202269_x_at		209899_s_at	201151_s_at
206612_at	205384_at	201322_at	217707_x_at		221693_s_at	205846_at
200796_s_at	214140_at	212190_at	221760_at		202666_s_at	210084_x_at
202275_at	212765_at	221779_at	212187_x_at		202384_s_at	205392_s_at
217237_at	204020_at	218719_s_at	204960_at		214310_s_at	212163_at
208483_x_at	219136_s_at	209113_s_at	203047_at		201476_s_at	213340_s_at
211657_at	218180_s_at	1405_i_at	209079_x_at		217442_at	209684_at
213936_x_at	213341_at	212320_at	204829_s_at		204595_s_at	212112_s_at
207741_x_at	218303_x_at	200830_at	212865_s_at		206052_s_at	203773_x_at
219856_at	220456_at	206626_x_at	206439_at		209507_at	209348_s_at
209818_s_at	210275_s_at	209942_x_at	205574_x_at		202854_at	208861_s_at
209900_s_at	214188_at	205349_at	205582_s_at		218193_s_at	211962_s_at
206391_at	205432_at	217871_s_at	202644_s_at		212242_at	204176_at
220290_at	204487_s_at	219232_s_at	203702_s_at		204905_s_at	209189_at
203649_s_at	202700_s_at	202604_x_at	203275_at		208974_x_at	201163_s_at
220679_s_at	200940_s_at	203922_s_at	213519_s_at		220178_at	222146_s_at
206515_at	204075_s_at	218096_at	206544_x_at		207239_s_at	212812_at
204709_s_at	51146_at	217185_s_at	211748_x_at		217784_at	219167_at
203687_at	210108_at	204078_at	216840_s_at		215812_s_at	39249_at
216586_at	212557_at	203700_s_at	201989_s_at		211898_s_at	211987_at
212801_at	203568_s_at	204116_at	219167_at		221437_s_at	202551_s_at
221285_at	217489_s_at	203239_s_at	204940_at		207675_x_at	203408_s_at
208209_s_at	218265_at	212876_at	220306_at		208975_s_at	203249_at
220311_at	201926_s_at	221677_s_at	211675_s_at		221203_s_at	202180_s_at
213479_at	209810_at	204348_s_at	214768_x_at		219347_at	204792_s_at
210029_at	202609_at	215465_at	39582_at		209877_at	219136_s_at
209458_x_at	214875_x_at	201559_s_at	204619_s_at		201764_at	208894_at
204018_x_at	217830_s_at	221881_s_at	207540_s_at		202016_at	221193_s_at
211868_x_at	203469_s_at	204224_s_at	204122_at		209317_at	204343_at
210929_s_at	210878_s_at	209393_s_at	214152_at		205588_s_at	214028_x_at
209727_at	209488_s_at	203165_s_at	203305_at		212147_at	200847_s_at
211237_s_at	204931_at	211527_x_at	204052_s_at		202115_s_at	203548_s_at
205366_s_at	216773_at	205681_at	218614_at		218350_s_at	211654_x_at
219429_at	208772_at	215243_s_at	205560_at		204005_s_at	218918_at
208417_at	219351_at	202663_at	203688_at		216299_s_at	40093_at
213946_s_at	206453_s_at	219202_at	221239_s_at		221827_at	203159_at
213994_s_at	211177_s_at	217145_at	212190_at		205196_s_at	204160_s_at
209641_s_at	221867_at	214007_s_at	201312_s_at		201512_s_at	201769_at
205513_at	200916_at	212563_at	208013_s_at		221021_s_at	213661_at
220021_at	204793_at	211719_x_at	205636_at		208875_s_at	207836_s_at
213110_s_at	202386_s_at	204588_s_at	212592_at		204185_x_at	208933_s_at
205683_x_at	208109_s_at	202208_s_at	203471_s_at		218408_at	202948_at
211748_x_at	201442_s_at	221078_s_at	203507_at		211708_s_at	204646_at
208088_s_at	221942_s_at	214511_x_at	206974_at		213492_at	202379_s_at
203638_s_at	219373_at	208808_s_at	205128_x_at		218260_at	209984_at
207177_at	202053_s_at	214702_at	205528_s_at		206626_x_at	201324_at
204551_s_at	203427_at	208676_s_at	205831_at		218516_s_at	209499_x_at
215061_at	219172_at	203828_s_at	206396_at		210236_at	203131_at
219930_at	201339_s_at	218224_at	221731_x_at		217839_at	208741_at
210390_s_at	205062_x_at	201577_at	204079_at		202487_s_at	212990_at
209844_at	201018_at	208977_x_at	212632_at		205349_at	218211_s_at
219529_at	206385_s_at	203101_s_at	209795_at		209653_at	212717_at
206714_at	208933_s_at	217179_x_at	201148_s_at		212825_at	207843_x_at
203397_s_at	214764_at	212937_s_at	212942_s_at		218187_s_at	203445_s_at
206535_at	204008_at	210785_s_at	212750_at		206499_s_at	206702_at
220911_s_at	201080_at	207571_x_at	202827_s_at		203462_x_at	205756_s_at
219148_at	208434_at	212009_s_at	211286_x_at		212378_at	208920_at
211122_s_at	214387_x_at	212619_at	205291_at		218092_s_at	210982_s_at
211143_x_at	209479_at	214119_s_at	208087_s_at		211162_x_at	202334_s_at
222226_at	209605_at	207805_s_at	221059_s_at		214522_x_at	208396_s_at
206382_s_at	207164_s_at	218391_at	205639_at		221255_s_at	218820_at
221133_s_at	213430_at	209933_s_at	203989_x_at		217831_s_at	219909_at
205492_s_at	214213_x_at	217826_s_at	215035_at		218834_s_at	202125_s_at
216650_at	221727_at	202997_s_at	210693_at		218882_s_at	220634_at
204936_at	202421_at	202153_s_at	213765_at		210240_s_at	203021_at
219301_s_at	203917_at	218814_s_at	201998_at		211450_s_at	213005_s_at
210067_at	219405_at	220085_at	205941_s_at		200687_s_at	216474_x_at
205485_at	217690_at	204961_s_at	209683_at		212434_at	202196_s_at
207016_s_at	210369_at	217716_s_at	203845_at		220942_x_at	215382_x_at
210784_x_at	201189_s_at	212242_at	207379_at		221703_at	213271_s_at
211798_x_at	204333_s_at	204222_s_at	214669_x_at		203721_s_at	219259_at
214603_at	215628_x_at	205296_at	209210_s_at		218267_at	209894_at
220561_at	206330_s_at	220060_s_at	217764_s_at		217765_at	222073_at
214038_at	201734_at	205229_s_at	40665_at		212379_at	205498_at
219597_s_at	221577_x_at	205797_s_at	213139_at		200846_s_at	203110_at
205464_at	212256_at	218073_s_at	219892_at		217822_at	201957_at
217169_at	201065_s_at	203746_s_at	217890_s_at		216212_s_at	216885_s_at
218657_at	213930_at	210152_at	215049_x_at		210104_at	219563_at
211571_s_at	204476_s_at	214551_s_at	214298_x_at		206533_at	214724_at
209116_x_at	206831_s_at	213764_s_at	215836_s_at		200615_s_at	206070_s_at
209074_s_at	212786_at	218214_at	206011_at		219120_at	217795_s_at
216228_s_at	211735_x_at	212891_s_at	214429_at		202550_s_at	211763_s_at
210103_s_at	211671_s_at	204279_at	208116_s_at		212246_at	214295_at
208168_s_at	205356_at	201039_s_at	210426_x_at		215170_s_at	209683_at
217157_x_at	205234_at	209606_at	204682_at		214157_at	219527_at
204389_at	203520_s_at	214590_s_at	202687_s_at		205195_at	212289_at
219550_at	200816_s_at	203325_s_at	218805_at		211814_s_at	211806_s_at
213506_at	209435_s_at	217834_s_at	220005_at		212021_s_at	220602_s_at
201292_at	216745_x_at	211835_at	221019_s_at		206632_s_at	204048_s_at
204239_s_at	209267_s_at	215723_s_at	204057_at		200052_s_at	207586_at
210115_at	213134_x_at	204879_at	215806_x_at		203069_at	201865_x_at
217006_x_at	216012_at	205285_s_at	216218_s_at		215403_at	220999_s_at
207852_at	213900_at	208013_s_at	202207_at		219258_at	215785_s_at
215488_at	201188_s_at	206413_s_at	203561_at		217356_s_at	202164_s_at
211377_x_at	208609_s_at	216576_x_at	213119_at		218327_s_at	209479_at
207850_at	205281_s_at	215777_at	204456_s_at		208962_s_at	205433_at
209047_at	219580_s_at	218295_s_at	221601_s_at		219491_at	212444_at
211668_s_at	215425_at	219788_at	219546_at		208189_s_at	204802_at
209573_s_at	206170_at	220979_s_at	203132_at		210497_x_at	212632_at
213706_at	218263_s_at	219491_at	202828_s_at		218981_at	209717_at
221872_at	210939_s_at	211645_x_at	202073_at		201387_s_at	213832_at
207134_x_at	202125_s_at	205575_at	205098_at		201377_at	214641_at
203951_at	218831_s_at	212942_s_at	204116_at		219092_s_at	206496_at
220994_s_at	209264_s_at	220014_at	204320_at		202279_at	213800_at
205576_at	205019_s_at	219330_at	209043_at		201558_at	209291_at
205496_at	212371_at	209520_s_at	208494_at		201145_at	209366_x_at
209968_s_at	215287_at	210041_s_at	205903_s_at		202884_s_at	212936_at
221936_x_at	202909_at	204285_s_at	206413_s_at		209796_s_at	210068_s_at
204948_s_at	213512_at	217480_x_at	219908_at		205687_at	218765_at
213466_at	209737_at	209162_s_at	215236_s_at		201595_s_at	203518_at
222012_at	216119_s_at	210240_s_at	211066_x_at		214469_at	215758_x_at
216005_at	205548_s_at	212662_at	219441_s_at		213072_at	212448_at
211876_x_at	207813_s_at	209582_s_at	205859_at		212529_at	204161_s_at
212816_s_at	218124_at	208721_s_at	203645_s_at		212290_at	206932_at
218541_s_at	212175_s_at	211643_x_at	202902_s_at		203626_s_at	221073_s_at
207502_at	218346_s_at	201281_at	213548_s_at		219933_at	221790_s_at
208422_at	208990_s_at	213836_s_at	205686_s_at		216426_at	207173_x_at
216558_x_at	217863_at	214157_at	203876_s_at		207590_s_at	208935_s_at
220927_s_at	216929_x_at	204900_x_at	210385_s_at		209694_at	211026_s_at
205226_at	218179_s_at	202235_at	210916_s_at		213368_x_at	38447_at
211881_x_at	214109_at	216705_s_at	202741_at		218209_s_at	203747_at
220292_at	207057_at	210495_x_at	208669_s_at		202684_s_at	205569_at
221099_at	208745_at	211651_s_at	219551_at		202041_s_at	201843_s_at
210068_s_at	208158_s_at	205686_s_at	205249_at		208496_x_at	217964_at
207403_at	212721_at	211868_x_at	219454_at		209080_x_at	221884_at
205962_at	212914_at	208778_s_at	204096_s_at		211212_s_at	216278_at
213354_s_at	203913_s_at	204091_at	218380_at		204580_at	215630_at
206392_s_at	215566_x_at	200951_s_at	219568_x_at		203095_at	212382_at
215264_at	220168_at	220529_at	203044_at		209945_s_at	203139_at
211592_s_at	220711_at	213253_at	204938_s_at		210779_x_at	221276_s_at
206498_at	217757_at	213346_at	209884_s_at		221965_at	211729_x_at
40093_at	215764_x_at	204165_at	35820_at		217691_x_at	221230_s_at
222295_x_at	210051_at	209645_s_at	202253_s_at		211804_s_at	217168_s_at
216853_x_at	208741_at	211798_x_at	204964_s_at		203039_s_at	201060_x_at
209763_at	217973_at	205174_s_at	208071_s_at		218493_at	208866_at
217404_s_at	211316_x_at	217839_at	218999_at		216768_x_at	211548_s_at
210049_at	205609_at	208170_s_at	206666_at		209143_s_at	211985_s_at
222260_at	209019_s_at	217227_x_at	206296_x_at		203190_at	201279_s_at
221024_s_at	38691_s_at	202897_at	221004_s_at		207022_s_at	207109_at
204621_s_at	207001_x_at	210693_at	219003_s_at		212877_at	208860_s_at
208440_at	201769_at	214777_at	212658_at		219045_at	212774_at
216474_x_at	212174_at	204826_at	201289_at		207325_x_at	220948_s_at
212141_at	206556_at	203927_at	204489_s_at		204822_at	203698_s_at
217532_x_at	203482_at	220485_s_at	222218_s_at		211747_s_at	208804_s_at
213033_s_at	203468_at	211162_x_at	202311_s_at		201819_at	207155_at
214235_at	207980_s_at	203069_at	206480_at		210008_s_at	211671_s_at
218468_s_at	221726_at	217992_s_at	215906_at		200815_s_at	205583_s_at
206669_at	222016_s_at	209191_at	215946_x_at		201039_s_at	221958_s_at
207288_at	202796_at	202185_at	211272_s_at		219984_s_at	214429_at
214978_s_at	215447_at	205026_at	214014_at		206670_s_at	200785_s_at
211225_at	210673_x_at	215035_at	204897_at		215882_at	201334_s_at
203849_s_at	214142_at	208964_s_at	208637_x_at		33197_at	209473_at
215843_s_at	220823_at	204407_at	214203_s_at		208688_x_at	215147_at
215646_s_at	205518_s_at	206710_s_at	207957_s_at		218680_x_at	215146_s_at
219014_at	204658_at	218498_s_at	206804_at		219532_at	202443_x_at
209960_at	205425_at	222231_s_at	205681_at		220513_at	221900_at
217339_x_at	218100_s_at	214697_s_at	205038_at		212316_at	222288_at
219652_s_at	210964_s_at	212479_s_at	207610_s_at		220147_s_at	210383_at
219790_s_at	214734_at	215926_x_at	200946_x_at		203405_at	204213_at
206100_at	217482_at	211063_s_at	218656_s_at		217336_at	205857_at
212344_at	212441_at	202151_s_at	213958_at		218384_at	215211_at
221837_at	210768_x_at	208885_at	213502_x_at		208955_at	205019_s_at
216790_at	212299_at	216207_x_at	221773_at		216052_x_at	210066_s_at
215913_s_at	207185_at	210175_at	206398_s_at		201415_at	201539_s_at
209875_s_at	219923_at	202854_at	220979_s_at		208351_s_at	219767_s_at
205387_s_at	220561_at	215891_s_at	203504_s_at		201697_s_at	212157_at
211597_s_at	214494_s_at	209636_at	203951_at		219963_at	210369_at
217110_s_at	203756_at	205159_at	212827_at		214110_s_at	212308_at
207342_at	211734_s_at	215049_x_at	209846_s_at		205740_s_at	201368_at
204288_s_at	210635_s_at	202446_s_at	216573_at		217351_at	217760_at
204415_at	208216_at	204769_s_at	220332_at		211951_at	212323_s_at
201958_s_at	221493_at	216401_x_at	205467_at		210415_s_at	205859_at
205280_at	212196_at	212091_s_at	203932_at		201790_s_at	215330_at
206866_at	205982_x_at	208553_at	215719_x_at		204596_s_at	201185_at
205848_at	212346_s_at	210540_s_at	212072_s_at		217077_s_at	215800_at
220432_s_at	222170_at	201566_x_at	210184_at		220275_at	204897_at
208282_x_at	212875_s_at	207630_s_at	210479_s_at		216698_x_at	207416_s_at
214135_at	212530_at	202627_s_at	219514_at		218498_s_at	204131_s_at
218044_x_at	222271_at	205636_at	201668_x_at		212898_at	218265_at
209540_at	208096_s_at	219650_at	201042_at		220638_s_at	203914_x_at
212865_s_at	219151_s_at	205047_s_at	211178_s_at		217841_s_at	211990_at
213664_at	216310_at	203536_s_at	213620_s_at		214254_at	213593_s_at
206091_at	204011_at	203743_s_at	203236_s_at		221932_s_at	211657_at
204400_at	213540_at	212464_s_at	209183_s_at		202058_s_at	215440_s_at
215051_x_at	212947_at	209083_at	217943_s_at		210009_s_at	220561_at
206995_x_at	209667_at	209776_s_at	211339_s_at		40020_at	213058_at
201468_s_at	207941_s_at	213139_at	212286_at		207490_at	208127_s_at
220457_at	209425_at	212297_at	203508_at		204507_s_at	204085_s_at
207542_s_at	221664_s_at	206366_x_at	203300_x_at		203239_s_at	36829_at
218717_s_at	201462_at	218670_at	204589_at		204123_at	203905_at
212236_x_at	213268_at	207522_s_at	216252_x_at		206919_at	219570_at
207194_s_at	222190_s_at	205213_at	219607_s_at		219569_s_at	210657_s_at
205488_at	221443_x_at	214430_at	207119_at		202441_at	203474_at
211644_x_at	213178_s_at	219026_s_at	209670_at		212165_at	202079_s_at
206480_at	202616_s_at	208467_at	201422_at		217805_at	203757_s_at
209373_at	220108_at	202574_s_at	213295_at		205122_at	206714_at
221093_at	213737_x_at	211013_x_at	212311_at		222010_at	212314_at
200606_at	217979_at	210133_at	208092_s_at		211595_s_at	200621_at
220709_at	217643_x_at	203470_s_at	206978_at		219959_at	210269_s_at
208367_x_at	209502_s_at	211372_s_at	205559_s_at		219068_x_at	211024_s_at
220468_at	221427_s_at	202369_s_at	219159_s_at		218342_s_at	219087_at
207151_at	202373_s_at	220532_s_at	215813_s_at		220318_at	204863_s_at
214502_at	216606_x_at	203235_at	205003_at		210396_s_at	202080_s_at
216313_at	204233_s_at	219507_at	212418_at		201025_at	213483_at
212950_at	222372_at	219417_s_at	218231_at		203880_at	212176_at
216284_at	218850_s_at	76897_s_at	221477_s_at		214144_at	217317_s_at
208550_x_at	213283_s_at	217157_x_at	217022_s_at		203018_s_at	213425_at
214930_at	201010_s_at	216442_x_at	202944_at		203129_s_at	203911_at
218707_at	210131_x_at	205401_at	217001_x_at		221586_s_at	202378_s_at
210368_at	207836_s_at	211881_x_at	219667_s_at		201947_s_at	205612_at
214424_s_at	213558_at	202024_at	205786_s_at		209900_s_at	214823_at
220427_at	205898_at	218169_at	221755_at		209165_at	221601_s_at
208235_x_at	218865_at	203102_s_at	206471_s_at		217829_s_at	218386_x_at
213998_s_at	207877_s_at	200598_s_at	210116_at		213189_at	212217_at
214250_at	219641_at	213001_at	203387_s_at		210460_s_at	210958_s_at
213972_at	202597_at	208962_s_at	203474_at		214074_s_at	212622_at
214595_at	208740_at	208361_s_at	204785_x_at		217834_s_at	205717_x_at
206645_s_at	210239_at	217078_s_at	217904_s_at		219363_s_at	213628_at
203881_s_at	221230_s_at	210770_s_at	204642_at		208553_at	210479_s_at
213338_at	207073_at	202697_at	201739_at		208152_s_at	210425_x_at
209660_at	213064_at	206214_at	204872_at		201420_s_at	202136_at
210387_at	220506_at	211672_s_at	212390_at		221484_at	213169_at
222298_at	201286_at	201025_at	208325_s_at		218594_at	218411_s_at
208542_x_at	204671_s_at	202074_s_at	219985_at		209478_at	203065_s_at
209581_at	205975_s_at	205404_at	203789_s_at		219499_at	59375_at
214165_s_at	47069_at	208423_s_at	207777_s_at		205229_s_at	212998_x_at
221958_s_at	208600_s_at	209052_s_at	209931_s_at		211609_x_at	220146_at
221525_at	213254_at	217831_s_at	210146_x_at		211071_s_at	212919_at
218692_at	203609_s_at	219258_at	215832_x_at		204347_at	210377_at
219732_at	202227_s_at	219716_at	212737_at		201663_s_at	211416_x_at
214031_s_at	219767_s_at	211795_s_at	213475_s_at		212438_at	203240_at
220568_at	220079_s_at	206550_s_at	220423_at		222206_s_at	201200_at
213071_at	214835_s_at	221898_at	214032_at		211594_s_at	212144_at
220074_at	63825_at	202059_s_at	206542_s_at		217011_at	202727_s_at
208301_at	203088_at	215761_at	201656_at		217140_s_at	200941_at
221955_at	222243_s_at	202161_at	205713_s_at		203064_s_at	213515_x_at
222031_at	202950_at	214508_x_at	209550_at		212088_at	219871_at
206651_s_at	212558_at	219582_at	204135_at		205240_at	200878_at
221288_at	212444_at	210225_x_at	212886_at		220030_at	200982_s_at
211573_x_at	209285_s_at	200712_s_at	211648_at		210010_s_at	212071_s_at
207570_at	202251_at	211793_s_at	210644_s_at		218968_s_at	203794_at
205623_at	212053_at	201720_s_at	214702_at		216583_x_at	219957_at
210751_s_at	204231_s_at	203626_s_at	203758_at		209754_s_at	207118_s_at
219727_at	212655_at	219203_at	212671_s_at		204285_s_at	212677_s_at
208496_x_at	221911_at	203645_s_at	218901_at		208964_s_at	221427_s_at
221454_at	204918_s_at	205114_s_at	214719_at		204946_s_at	209079_x_at
214414_x_at	218035_s_at	215780_s_at	207075_at		204432_at	201952_at
204778_x_at	209568_s_at	209526_s_at	212412_at		220573_at	216215_s_at
220445_s_at	217519_at	201028_s_at	203470_s_at		207219_at	201531_at
202489_s_at	221899_at	207714_s_at	221710_x_at		205947_s_at	209488_s_at
213721_at	207839_s_at	211966_at	203101_s_at		221770_at	212418_at
205975_s_at	201129_at	206075_s_at	206638_at		202276_at	218380_at
206932_at	213675_at	202219_at	205326_at		219312_s_at	221727_at
214893_x_at	212666_at	208368_s_at	211584_s_at		210112_at	208434_at
207104_x_at	202163_s_at	213042_s_at	201367_s_at		220445_s_at	219213_at
202242_at	212936_at	218156_s_at	206391_at		209044_x_at	212096_s_at
216567_at	215589_at	206024_at	212144_at		201378_s_at	209487_at
221715_at	206271_at	221648_s_at	200743_s_at		214097_at	210426_x_at
204416_x_at	214376_at	213002_at	204790_at		205967_at	203710_at
216248_s_at	212451_at	221652_s_at	215014_at		205063_at	213397_x_at
222331_at	204273_at	208932_at	215062_at		202418_at	202739_s_at
205820_s_at	201219_at	211708_s_at	203700_s_at		209418_s_at	218574_s_at
209894_at	204012_s_at	215906_at	220532_s_at		214472_at	212557_at
215961_at	202336_s_at	204698_at	208999_at		201606_s_at	219229_at
212671_s_at	221790_s_at	209679_s_at	221905_at		221652_s_at	205313_at
214568_at	213595_s_at	220892_s_at	211160_x_at		220658_s_at	215039_at
211734_s_at	203379_at	201303_at	219815_at		202147_s_at	212598_at
216488_s_at	218873_at	207795_s_at	206545_at		217027_x_at	213659_at
212775_at	209769_s_at	207203_s_at	205027_s_at		208660_at	203854_at
219918_s_at	209442_x_at	213539_at	201473_at		213337_s_at	208890_s_at
209877_at	213035_at	203699_s_at	206478_at		218133_s_at	216000_at
221175_at	213365_at	201401_s_at	204194_at		218412_s_at	215945_s_at
209322_s_at	220143_x_at	213726_x_at	203243_s_at		208827_at	203568_s_at
212741_at	207194_s_at	218507_at	211668_s_at		212525_s_at	212158_at
210885_s_at	216173_at	218447_at	205796_at		219031_s_at	203379_at
222062_at	205216_s_at	209496_at	213071_at		218602_s_at	201744_s_at
212814_at	219416_at	219045_at	207339_s_at		203634_s_at	210875_s_at
215443_at	211471_s_at	211071_s_at	201325_s_at		202153_s_at	206501_x_at
213695_at	217605_at	212143_s_at	217418_x_at		220632_s_at	213693_s_at
219087_at	201360_at	211430_s_at	202499_s_at		213768_s_at	207847_s_at
205399_at	221944_at	222216_s_at	211085_s_at		201543_s_at	218491_s_at
210538_s_at	206419_at	218070_s_at	218029_at		201946_s_at	204487_s_at
207238_s_at	201497_x_at	217784_at	213541_s_at		202620_s_at	218024_at
215288_at	222316_at	214994_at	206584_at		211341_at	202362_at
219686_at	214722_at	220023_at	208966_x_at		208075_s_at	217732_s_at
211429_s_at	213575_at	208627_s_at	202181_at		204186_s_at	205603_s_at
214079_at	221213_s_at	204137_at	218892_at		218916_at	203932_at
220818_s_at	218424_s_at	201422_at	210356_x_at		218069_at	204803_s_at
206638_at	219594_at	210156_s_at	205479_s_at		207206_s_at	203055_s_at
222361_at	213974_at	211905_s_at	207485_x_at		219646_at	205102_at
209598_at	207326_at	213909_at	220066_at		218936_s_at	215784_at
213556_at	207599_at	202283_at	203485_at		212621_at	208296_x_at
219791_s_at	205607_s_at	201246_s_at	202270_at		205115_s_at	209034_at
206510_at	221137_at	216304_x_at	204337_at		209152_s_at	222162_s_at
204614_at	201904_s_at	206341_at	221991_at		212556_at	210103_s_at
222265_at	218093_s_at	212887_at	217437_s_at		213562_s_at	216782_at
206385_s_at	203355_s_at	216804_s_at	204174_at		211141_s_at	205880_at
208539_x_at	213922_at	216430_x_at	211824_x_at		203440_at	203275_at
213321_at	214594_x_at	204034_at	203936_s_at		202872_at	221878_at
216720_at	218769_s_at	203028_s_at	201125_s_at		40465_at	219452_at
205229_s_at	207636_at	219143_s_at	202665_s_at		200708_at	211316_x_at
209774_x_at	206600_s_at	212185_x_at	201029_s_at		203663_s_at	219520_s_at
203876_s_at	204176_at	202765_s_at	214701_s_at		219143_s_at	218835_at
205499_at	220411_x_at	218470_at	220433_at		213448_at	208610_s_at
204803_s_at	218539_at	213887_s_at	214927_at		213150_at	218197_s_at
205453_at	220352_x_at	209193_at	201506_at		220238_s_at	207565_s_at
204870_s_at	206021_at	202407_s_at	216296_at		222346_at	205883_at
211421_s_at	32625_at	204331_s_at	218600_at		213129_s_at	217853_at
203400_s_at	216107_at	209836_x_at	206115_at		210213_s_at	219993_at
209977_at	214428_x_at	217378_x_at	204834_at		209186_at	203571_s_at
203878_s_at	217882_at	208985_s_at	219385_at		220123_at	208683_at
205344_at	213989_x_at	209626_s_at	209732_at		218321_x_at	220244_at
209855_s_at	216958_s_at	210186_s_at	219410_at		201791_s_at	209030_s_at
204818_at	203306_s_at	215176_x_at	204490_s_at		216349_at	206833_s_at
205479_s_at	218780_at	218609_s_at	217763_s_at		209991_x_at	213362_at
210619_s_at	218613_at	209037_s_at	209765_at		209218_at	215836_s_at
205272_s_at	212095_s_at	206116_s_at	212208_at		218737_at	217887_s_at
211958_at	221366_at	217217_at	213170_at		209113_s_at	209392_at
210298_x_at	210438_x_at	222222_s_at	207992_s_at		201587_s_at	212886_at
204052_s_at	212364_at	208068_x_at	217504_at		221779_at	218437_s_at
205857_at	203531_at	213201_s_at	202430_s_at		201804_x_at	203603_s_at
204802_at	213006_at	218172_s_at	213362_at		202219_at	208740_at
202218_s_at	203881_s_at	207675_x_at	213666_at		208433_s_at	206541_at
211845_at	218183_at	217211_at	208965_s_at		208846_s_at	217852_s_at
217490_at	200600_at	203018_s_at	202953_at		214481_at	206528_at
211322_s_at	204842_x_at	202533_s_at	205298_s_at		219119_at	213902_at
204973_at	216840_s_at	221672_s_at	205715_at		201440_at	214033_at
207294_at	218407_x_at	215565_at	208469_s_at		210164_at	219127_at
214704_at	201041_s_at	202969_at	208670_s_at		219215_s_at	203624_at
216083_s_at	210571_s_at	221803_s_at	204479_at		204942_s_at	215460_x_at
205884_at	209691_s_at	218398_at	211560_s_at		204855_at	203501_at
209351_at	203551_s_at	214607_at	211911_x_at		208813_at	218606_at
208161_s_at	210694_s_at	209062_x_at	200782_at		201351_s_at	212987_at
209369_at	215310_at	220445_s_at	202711_at		206106_at	206629_at
214636_at	212323_s_at	210784_x_at	221671_x_at		208824_x_at	203668_at
209030_s_at	202454_s_at	214567_s_at	212956_at		204720_s_at	213703_at
204051_s_at	201335_s_at	204871_at	213675_at		203889_at	204829_s_at
40284_at	201009_s_at	214700_x_at	202746_at		222305_at	213852_at
214628_at	211779_x_at	218907_s_at	202724_s_at		215625_at	222371_at
209676_at	208238_x_at	219179_at	209209_s_at		204824_at	207222_at
204039_at	218671_s_at	211623_s_at	200788_s_at		207534_at	210113_s_at
216000_at	215140_at	209856_x_at	205578_at		203545_at	216331_at
204952_at	203860_at	217312_s_at	37892_at		210093_s_at	205541_s_at
203764_at	221260_s_at	211801_x_at	217886_at		203316_s_at	209964_s_at
206698_at	209031_at	201604_s_at	206896_s_at		207501_s_at	209648_x_at
217710_x_at	212990_at	208787_at	221978_at		213669_at	200813_s_at
215140_at	219368_at	200815_s_at	203281_s_at		211971_s_at	219482_at
221237_s_at	204662_at	221345_at	201389_at		210182_at	32625_at
205138_s_at	216399_s_at	208149_x_at	208944_at		217901_at	220622_at
221810_at	219675_s_at	206055_s_at	214738_s_at		203367_at	220735_s_at
217399_s_at	219197_s_at	201251_at	210852_s_at		201872_s_at	219250_s_at
202888_s_at	213374_x_at	213523_at	214496_x_at		208569_at	209166_s_at
205718_at	204851_s_at	205639_at	202747_s_at		214845_s_at	221844_x_at
207039_at	207931_s_at	216684_s_at	214020_x_at		219192_at	204538_x_at
214156_at	222032_s_at	219118_at	218409_s_at		203613_s_at	221139_s_at
209270_at	218534_s_at	212828_at	218454_at		220703_at	208663_s_at
222296_at	216762_at	214496_x_at	202497_x_at		221425_s_at	212560_at
208356_x_at	215497_s_at	218286_s_at	200866_s_at		200619_at	210260_s_at
214832_at	214274_s_at	217822_at	206214_at		218030_at	52651_at
205978_at	203970_s_at	221007_s_at	208370_s_at		201979_s_at	207839_s_at
204006_s_at	202615_at	204891_s_at	213275_x_at		218132_s_at	209687_at
206641_at	222358_x_at	217714_x_at	211331_x_at		221579_s_at	203081_at
202672_s_at	203590_at	217996_at	215346_at		200756_x_at	202172_at
214865_at	201242_s_at	216464_x_at	208454_s_at		220018_at	207838_x_at
212097_at	221723_s_at	203417_at	205100_at		214540_at	205463_s_at
217708_x_at	218783_at	207852_at	208127_s_at		201504_s_at	213895_at
209691_s_at	207961_x_at	205269_at	211573_x_at		214533_at	203940_s_at
206710_s_at	43511_s_at	214310_s_at	202688_at		202024_at	218589_at
210002_at	220999_s_at	221549_at	201847_at		201563_at	217287_s_at
219508_at	210033_s_at	212315_s_at	202329_at		203441_s_at	214414_x_at
205355_at	207838_x_at	202543_s_at	206332_s_at		202619_s_at	201739_at
206320_s_at	221766_s_at	204269_at	221872_at		200039_s_at	219602_s_at
207523_at	219223_at	211914_x_at	221651_x_at		201624_at	208702_x_at
213757_at	217597_x_at	218673_s_at	205922_at		204536_s_at	219600_s_at
205629_s_at	221171_at	208941_s_at	207375_s_at		207331_at	218217_at
215033_at	206093_x_at	206278_at	217887_s_at		203177_x_at	212338_at
203548_s_at	206676_at	219275_at	207522_s_at		204025_s_at	201612_at
203191_at	219962_at	210497_x_at	200931_s_at		209159_s_at	211695_x_at
208937_s_at	204121_at	201819_at	210298_x_at		201848_s_at	208228_s_at
202834_at	220187_at	205895_s_at	211003_x_at		221007_s_at	209379_s_at
209591_s_at	211992_at	202816_s_at	212535_at		202236_s_at	207057_at
204939_s_at	215111_s_at	200948_at	211661_x_at		205770_at	211745_x_at
214329_x_at	219615_s_at	210285_x_at	217118_s_at		204372_s_at	209005_at
204962_s_at	211685_s_at	212067_s_at	214081_at		207351_s_at	217967_s_at
215517_at	213451_x_at	200682_s_at	216430_x_at		220607_x_at	201842_s_at
206336_at	212459_x_at	202344_at	220023_at		204991_s_at	201302_at
205457_at	218242_s_at	219465_at	217549_at		205403_at	201466_s_at
208559_at	210956_at	207396_s_at	201959_s_at		214700_x_at	204520_x_at
205829_at	213029_at	204173_at	219064_at		209644_x_at	217414_x_at
212977_at	211657_at	221198_at	204787_at		214430_at	204513_s_at
211625_s_at	203950_s_at	216508_x_at	220134_x_at		209922_at	217838_s_at
206151_x_at	221567_at	203729_at	202531_at		209383_at	202674_s_at
201785_at	200983_x_at	219569_s_at	202998_s_at		205203_at	204276_at
201564_s_at	204180_s_at	56821_at	208729_x_at		201458_s_at	201426_s_at
218677_at	207569_at	200734_s_at	206420_at		220213_at	220341_s_at
215872_at	218013_x_at	211644_x_at	211430_s_at		205627_at	201651_s_at
203851_at	209102_s_at	212940_at	200813_s_at		220707_s_at	201904_s_at
204163_at	50221_at	221581_s_at	210073_at		216684_s_at	212206_s_at
206276_at	215735_s_at	214615_at	212124_at		210237_at	203570_at
207031_at	204865_at	210467_x_at	202723_s_at		211617_at	212294_at
48031_r_at	200973_s_at	204232_at	212314_at		214711_at	217506_at
221358_at	219051_x_at	207734_at	218730_s_at		217347_at	206580_s_at
209327_s_at	209074_s_at	218691_s_at	210101_x_at		218906_x_at	202832_at
202095_s_at	213496_at	201245_s_at	213539_at		210295_at	203909_at
207373_at	210066_s_at	200903_s_at	207118_s_at		221116_at	220940_at
220312_at	202459_s_at	210543_s_at	213940_s_at		201762_s_at	210807_s_at
204124_at	214927_at	218092_s_at	211636_at		201596_x_at	203485_at
202017_at	214855_s_at	220922_s_at	218817_at		201678_s_at	202850_at
219978_s_at	205510_s_at	221783_at	219725_at		219232_s_at	212383_at
205809_s_at	204547_at	215101_s_at	206206_at		214941_s_at	222282_at
215790_at	203567_s_at	209931_s_at	209090_s_at		202218_s_at	209070_s_at
209752_at	217856_at	215218_s_at	206067_s_at		203588_s_at	212192_at
217600_at	202104_s_at	214981_at	221273_s_at		206031_s_at	203009_at
206394_at	209420_s_at	211681_s_at	200904_at		213926_s_at	201286_at
206533_at	211930_at	201649_at	209770_at		207536_s_at	215268_at
217560_at	204332_s_at	203389_at	209070_s_at		200800_s_at	211699_x_at
202411_at	213279_at	215925_s_at	214054_at		202408_s_at	220143_x_at
216721_at	222187_x_at	202949_s_at	219872_at		203114_at	221478_at
220771_at	212205_at	220202_s_at	207714_s_at		206130_s_at	212293_at
214205_x_at	201334_s_at	202748_at	213010_at		206688_s_at	222348_at
202357_s_at	215978_x_at	218345_at	203879_at		208864_s_at	213620_s_at
213921_at	208927_at	202482_x_at	217762_s_at		204165_at	202587_s_at
206771_at	219436_s_at	207556_s_at	213103_at		218563_at	201792_at
209990_s_at	213659_at	212247_at	209071_s_at		219874_at	209927_s_at
211663_x_at	202605_at	202444_s_at	218345_at		218897_at	212721_at
213543_at	212163_at	205306_x_at	212504_at		209635_at	222372_at
218785_s_at	212071_s_at	214448_x_at	219700_at		221251_x_at	204680_s_at
217314_at	202440_s_at	216052_x_at	207961_x_at		219271_at	213910_at
204974_at	219749_at	218893_at	206710_s_at		206441_s_at	208990_s_at
206820_at	202258_s_at	211379_x_at	221127_s_at		210092_at	204018_x_at
214642_x_at	221216_s_at	204727_at	213592_at		210792_x_at	220495_s_at
205468_s_at	214829_at	33304_at	202742_s_at		214073_at	207186_s_at
211906_s_at	204864_s_at	216315_x_at	207184_at		209259_s_at	212226_s_at
205066_s_at	221016_s_at	212722_s_at	202388_at		208624_s_at	214035_x_at
201890_at	220690_s_at	201109_s_at	205131_x_at		202275_at	208865_at
209830_s_at	212611_at	209935_at	202498_s_at		207156_at	203217_s_at
220514_at	221204_s_at	204995_at	215761_at		203712_at	213224_s_at
204221_x_at	218047_at	204186_s_at	204513_s_at		213947_s_at	218769_s_at
222016_s_at	218370_s_at	201396_s_at	209933_s_at		214290_s_at	210185_at
208157_at	218784_s_at	210868_s_at	208986_at		204318_s_at	214077_x_at
212328_at	204349_at	219017_at	214786_at		209127_s_at	205608_s_at
217046_s_at	202960_s_at	200807_s_at	211302_s_at		202836_s_at	209116_x_at
208399_s_at	212522_at	212977_at	213496_at		201267_s_at	201642_at
209950_s_at	217526_at	201308_s_at	213975_s_at		208603_s_at	213493_at
202989_at	212616_at	201617_x_at	211817_s_at		210015_s_at	212205_at
207328_at	217555_at	204686_at	214040_s_at		202823_at	213178_s_at
215500_at	219156_at	207654_x_at	203828_s_at		204717_s_at	203306_s_at
206629_at	215626_at	202188_at	214587_at		206835_at	205597_at
220492_s_at	213156_at	218145_at	213375_s_at		208318_s_at	209574_s_at
206463_s_at	204802_at	205242_at	214467_at		219366_at	201951_at
205430_at	212406_s_at	212296_at	218232_at		218474_s_at	207871_s_at
205081_at	203159_at	207622_s_at	205935_at		213098_at	209740_s_at
220794_at	209307_at	213334_x_at	219079_at		201903_at	219682_s_at
201860_s_at	212728_at	208790_s_at	208671_at		205165_at	203531_at
215830_at	214265_at	219825_at	205707_at		217284_x_at	207330_at
214018_at	217781_s_at	214603_at	214677_x_at		202475_at	219151_s_at
213148_at	212093_s_at	214427_at	209138_x_at		218332_at	212089_at
216913_s_at	208771_s_at	211756_at	215121_x_at		212983_at	215768_at
202341_s_at	211020_at	218729_at	203878_s_at		218003_s_at	221778_at
204705_x_at	204682_at	213606_s_at	202969_at		203759_at	205582_s_at
221730_at	204869_at	212657_s_at	219118_at		205008_s_at	208798_x_at
219093_at	220044_x_at	210935_s_at	209686_at		201327_s_at	205584_at
206343_s_at	40560_at	216209_at	208146_s_at		209617_s_at	218323_at
215118_s_at	219332_at	216698_x_at	200704_at		213526_s_at	214102_at
217007_s_at	217080_s_at	210681_s_at	214607_at		207709_at	211066_x_at
205950_s_at	208451_s_at	207723_s_at	219117_s_at		200054_at	201926_s_at
219585_at	203323_at	204858_s_at	215379_x_at		207722_s_at	36920_at
203681_at	212294_at	201014_s_at	212601_at		216315_x_at	214135_at
220868_s_at	218383_at	218237_s_at	218473_s_at		214742_at	210555_s_at
211186_s_at	218891_at	205695_at	204396_s_at		206613_s_at	201331_s_at
202363_at	219600_s_at	208091_s_at	206392_s_at		202151_s_at	221272_s_at
213150_at	218436_at	205122_at	218031_s_at		201688_s_at	203332_s_at
211756_at	212958_x_at	204610_s_at	201496_x_at		202444_s_at	202820_at
220655_at	59625_at	213906_at	211876_x_at		209974_s_at	221501_x_at
204932_at	213438_at	209974_s_at	219952_s_at		218096_at	205528_s_at
218755_at	219520_s_at	212438_at	219812_at		203594_at	204022_at
205844_at	218876_at	207490_at	210514_x_at		216194_s_at	215338_s_at
220193_at	214191_at	213274_s_at	210605_s_at		205575_at	202746_at
216584_at	202292_x_at	206508_at	203927_at		213736_at	219974_x_at
207024_at	213342_at	219979_s_at	201430_s_at		204839_at	217628_at
206665_s_at	205011_at	221407_at	204527_at		202142_at	205671_s_at
209170_s_at	213471_at	202431_s_at	219971_at		216242_x_at	202822_at
206894_at	203980_at	209446_s_at	211328_x_at		204639_at	212959_s_at
204192_at	201348_at	201760_s_at	217147_s_at		217960_s_at	214875_x_at
220793_at	212159_x_at	202644_s_at	202082_s_at		206506_s_at	217643_x_at
212951_at	213582_at	208243_s_at	222088_s_at		201275_at	201734_at
203009_at	209007_s_at	220147_s_at	212937_s_at		91816_f_at	209667_at
205262_at	209964_s_at	212832_s_at	222061_at		201518_at	210067_at
208454_s_at	202319_at	214553_s_at	209091_s_at		200051_at	214870_x_at
216793_x_at	214696_at	217360_x_at	202294_at		217025_s_at	204438_at
202219_at	215200_x_at	220750_s_at	213042_s_at		217087_at	218124_at
221639_x_at	218917_s_at	214533_at	212239_at		211759_x_at	205836_s_at
212599_at	208936_x_at	211141_s_at	218893_at		207676_at	215536_at
206787_at	203758_at	218076_s_at	204463_s_at		216505_x_at	203608_at
215071_s_at	214319_at	207183_at	221578_at		203830_at	201084_s_at
214566_at	203377_s_at	209544_at	204683_at		213811_x_at	204927_at
210388_at	218186_at	220557_s_at	203051_at		214314_s_at	212636_at
206624_at	213339_at	209580_s_at	204971_at		202535_at	200788_s_at
206089_at	211163_s_at	213092_x_at	212452_x_at		220474_at	215388_s_at
209220_at	212427_at	201897_s_at	204789_at		203005_at	207980_s_at
205777_at	209042_s_at	214974_x_at	204638_at		205395_s_at	222235_s_at
219152_at	206015_s_at	207121_s_at	202368_s_at		218556_at	203817_at
215360_at	210480_s_at	218564_at	214470_at		216681_at	213212_x_at
207784_at	214808_at	203971_at	220305_at		219026_s_at	209508_x_at
220675_s_at	219801_at	203760_s_at	221756_at		218572_at	211555_s_at
39249_at	221476_s_at	209732_at	210784_x_at		213445_at	217232_x_at
211541_s_at	203200_s_at	219935_at	210269_s_at		211598_x_at	204442_x_at
208546_x_at	213335_s_at	213734_at	206278_at		212479_s_at	201348_at
205029_s_at	213591_at	218014_at	217892_s_at		214037_s_at	210356_x_at
204390_at	218012_at	203044_at	204780_s_at		218886_at	203420_at
214769_at	214505_s_at	219551_at	204557_s_at		219819_s_at	221726_at
204622_x_at	215162_at	220377_at	216236_s_at		206196_s_at	209420_s_at
202988_s_at	211713_x_at	218653_at	214339_s_at		219415_at	203813_s_at
202912_at	208783_s_at	209457_at	218128_at		219634_at	218966_at
219990_at	208615_s_at	202293_at	205824_at		201639_s_at	218100_s_at
209365_s_at	220319_s_at	206060_s_at	213045_at		204729_s_at	217979_at
204959_at	201341_at	204521_at	217767_at		218280_x_at	218775_s_at
206864_s_at	218490_s_at	218894_s_at	202007_at		204809_at	211592_s_at
215877_at	219259_at	218559_s_at	216804_s_at		213577_at	212309_at
204285_s_at	222368_at	202917_s_at	201028_s_at		208231_at	218344_s_at
220918_at	221687_s_at	220332_at	211959_at		35179_at	212842_x_at
204686_at	34697_at	203210_s_at	204749_at			204388_s_at
214788_x_at	214091_s_at	214240_at	209626_s_at			210733_at
207462_at	210674_s_at	202906_s_at	205797_s_at			206983_at
201117_s_at	213645_at	208351_s_at	201604_s_at			218002_s_at
203549_s_at	210137_s_at	117_at	209880_s_at			201261_x_at
212389_at	217408_at	212142_at	57715_at			208958_at
204388_s_at	205725_at	201629_s_at	202304_at			214091_s_at
213050_at	212713_at	212680_x_at	202291_s_at			203300_x_at
210684_s_at	221828_s_at	202463_s_at	202949_s_at			204052_s_at
206443_at	219696_at	217775_s_at	221269_s_at			209815_at
204363_at	203117_s_at	202122_s_at	217933_s_at			205632_s_at
205659_at	217452_s_at	219971_at	219049_at			204051_s_at
208288_at	221496_s_at	201624_at	201170_s_at			217892_s_at
212618_at	203196_at	201506_at	206496_at			201944_at
214598_at	210130_s_at	211776_s_at	203865_s_at			205251_at
214161_at	203257_s_at	206571_s_at	218084_x_at			49452_at
209114_at	213857_s_at	212322_at	40687_at			205529_s_at
212592_at	205351_at	200664_s_at	214048_at			204821_at
209169_at	221085_at	210889_s_at	220132_s_at			219696_at
211372_s_at	216278_at	203104_at	220014_at			213239_at
203477_at	216488_s_at	210250_x_at	212670_at			213416_at
203828_s_at	205608_s_at	209461_x_at	220634_at			205942_s_at
204515_at	214797_s_at	218000_s_at	211991_s_at			206693_at
205465_x_at	204983_s_at	211812_s_at	209967_s_at			212813_at
208651_x_at	210550_s_at	207717_s_at	200833_s_at			213316_at
213181_s_at	218184_at	206500_s_at	200859_x_at			202709_at
216782_at	202105_at	218129_s_at	213194_at			202861_at
213716_s_at	218723_s_at	36742_at	201236_s_at			205927_s_at
215123_at	218858_at	201430_s_at	202992_at			212215_at
220289_s_at	210232_at	219117_s_at	201497_x_at			219239_s_at
206738_at	205530_at	221987_s_at	213326_at			215726_s_at
211298_s_at	211549_s_at	215706_x_at	209574_s_at			205590_at
216207_x_at	205773_at	212607_at	201980_s_at			201578_at
217190_x_at	216813_at	205886_at	204464_s_at			202662_s_at
217146_at	204803_s_at	216693_x_at	200696_s_at			209455_at
203237_s_at	43427_at	212529_at	218041_x_at			212364_at
206869_at	200791_s_at	219882_at	204661_at			211685_s_at
220075_s_at	214238_at	215951_at	209897_s_at			211732_x_at
211382_s_at	220246_at	203759_at	209984_at			219478_at
210913_at	217923_at	201128_s_at	221407_at			203543_s_at
208386_x_at	213546_at	208999_at	219457_s_at			217418_x_at
214954_at	217538_at	204654_s_at	201780_s_at			220184_at
213273_at	202334_s_at	200881_s_at	212254_s_at			212655_at
210355_at	206528_at	205588_s_at	206134_at			53720_at
219417_s_at	213515_x_at	218220_at	202557_at			217824_at
216451_at	201835_s_at	201123_s_at	203028_s_at			201525_at
200790_at	203722_at	201946_s_at	211655_at			219332_at
204463_s_at	212269_s_at	210029_at	219201_s_at			201718_s_at
208571_at	220917_s_at	214768_x_at	32541_at			206874_s_at
201942_s_at	214997_at	204480_s_at	210148_at			218184_at
61297_at	218642_s_at	204834_at	221875_x_at			218634_at
222089_s_at	208662_s_at	205126_at	213998_s_at			213272_s_at
214346_at	200849_s_at	208502_s_at	203381_s_at			200973_s_at
216278_at	218229_s_at	215834_x_at	219452_at			217053_x_at
217023_x_at	213775_x_at	215181_at	207895_at			204167_at
205531_s_at	209190_s_at	215489_x_at	213725_x_at			204192_at
218532_s_at	220348_at	211340_s_at	205091_x_at			202342_s_at
213943_at	219866_at	214484_s_at	214265_at			219147_s_at
208078_s_at	218706_s_at	211148_s_at	210684_s_at			218858_at
219682_s_at	220218_at	202400_s_at	61734_at			219700_at
215779_s_at	218341_at	203693_s_at	211113_s_at			212462_at
220064_at	201574_at	218727_at	201444_s_at			215603_x_at
203744_at	213289_at	205066_s_at	221698_s_at			202239_at
209343_at	217967_s_at	207332_s_at	217523_at			215250_at
204237_at	37652_at	211410_x_at	209536_s_at			218203_at
210239_at	207998_s_at	213119_at	214683_s_at			212232_at
209829_at	218701_at	202458_at	206989_s_at			203639_s_at
217572_at	214602_at	221485_at	213537_at			208789_at
203527_s_at	208954_s_at	206715_at	217465_at			222186_at
206359_at	217886_at	201923_at	211799_x_at			219368_at
204984_at	222148_s_at	212452_x_at	201779_s_at			215378_at
220110_s_at	204306_s_at	202934_at	217821_s_at			204249_s_at
211163_s_at	209465_x_at	203242_s_at	211642_at			209101_at
214071_at	213049_at	215832_x_at	203156_at			215559_at
204557_s_at	217152_at	204559_s_at	218353_at			217865_at
221911_at	208632_at	209153_s_at	221056_x_at			200743_s_at
213258_at	201549_x_at	211959_at	218718_at			43427_at
214012_at	213927_at	214649_s_at	1405_i_at			200899_s_at
211461_at	218353_at	211662_s_at	204265_s_at			212124_at
205137_x_at	213493_at	217140_s_at	204352_at			215314_at
202094_at	200985_s_at	201433_s_at	217360_x_at			215203_at
210915_x_at	222200_s_at	209901_x_at	203110_at			218192_at
215420_at	209696_at	209670_at	205095_s_at			209540_at
213768_s_at	219567_s_at	217208_s_at	217513_at			201925_s_at
209670_at	216110_x_at	210128_s_at	209374_s_at			201916_s_at
214804_at	202180_s_at	204347_at	201308_s_at			202328_s_at
204289_at	201186_at	212525_s_at	204890_s_at			201998_at
217461_x_at	215147_at	201179_s_at	211528_x_at			202842_s_at
217489_s_at	201370_s_at	203465_at	34210_at			204865_at
212353_at	201331_s_at	220330_s_at	212918_at			200782_at
207336_at	219093_at	204502_at	205568_at			207233_s_at
205319_at	215293_s_at	216397_s_at	211676_s_at			216908_x_at
207766_at	209030_s_at	221847_at	215462_at			201069_at
212713_at	217046_s_at	201456_s_at	216598_s_at			203279_at
219498_s_at	206833_s_at	216449_x_at	212810_s_at			213067_at
208493_at	219751_at	219499_at	215058_at			208661_s_at
207996_s_at	213242_x_at	217043_s_at	211144_x_at			211929_at
207683_at	217889_s_at	215931_s_at	210314_x_at			213905_x_at
216911_s_at	218422_s_at	201555_at	209619_at			203231_s_at
212187_x_at	213216_at	212572_at	201842_s_at			207968_s_at
215432_at	211730_s_at	200786_at	221416_at			212093_s_at
205727_at	209986_at	220433_at	209648_x_at			207172_s_at
211786_at	200795_at	207425_s_at	205206_at			214213_x_at
217793_at	217550_at	205519_at	209823_x_at			210635_s_at
210066_s_at	209597_s_at	221653_x_at	209396_s_at			202747_s_at
204035_at	212111_at	210089_s_at	201565_s_at			204389_at
214480_at	209263_x_at	207419_s_at	209928_s_at			205725_at
204989_s_at	216333_x_at	212877_at	201939_at			204199_at
210896_s_at	213912_at	220193_at	200761_s_at			203048_s_at
206768_at	217795_s_at	204908_s_at	217732_s_at			212975_at
204269_at	202512_s_at	202952_s_at	206980_s_at			213029_at
203065_s_at	220625_s_at	201042_at	205792_at			209458_x_at
211796_s_at	217628_at	219183_s_at	204048_s_at			209506_s_at
214890_s_at	210679_x_at	210343_s_at	220924_s_at			218361_at
220662_s_at	217802_s_at	201858_s_at	205306_x_at			205713_s_at
216255_s_at	222184_at	221713_s_at	207233_s_at			213882_at
210553_x_at	212249_at	218549_s_at	211495_x_at			205672_at
221261_x_at	211202_s_at	203381_s_at	201944_at			200096_s_at
220012_at	220720_x_at	219282_s_at	221024_s_at			209377_s_at
221061_at	202598_at	205098_at	219358_s_at			214889_at
201981_at	203723_at	203416_at	208198_x_at			218362_s_at
220383_at	213355_at	220253_s_at	215760_s_at			211549_s_at
204641_at	203973_s_at	201615_x_at	212820_at			212592_at
210794_s_at	209292_at	205992_s_at	206925_at			204732_s_at
205373_at	217653_x_at	204427_s_at	200920_s_at			200626_s_at
204497_at	215281_x_at	220942_x_at	204255_s_at			211810_s_at
206658_at	213846_at	216676_x_at	205666_at			210891_s_at
216113_at	210625_s_at	209188_x_at	214691_x_at			220456_at
216630_at	221740_x_at	220000_at	202732_at			210815_s_at
210135_s_at	218634_at	217052_x_at	201137_s_at			212798_s_at
214639_s_at	209982_s_at	200638_s_at	209193_at			201325_s_at
209260_at	216836_s_at	221991_at	216235_s_at			215322_at
217867_x_at	201824_at	207374_at	202434_s_at			202429_s_at
216808_at	214239_x_at	204855_at	207794_at			214470_at
204307_at	204387_x_at	214701_s_at	209776_s_at			37652_at
206549_at	201005_at	209902_at	219998_at			209795_at
202563_at	216070_at	212038_s_at	206003_at			201887_at
211875_x_at	208073_x_at	215202_at	200760_s_at			203642_s_at
213790_at	210586_x_at	204744_s_at	209764_at			209656_s_at
203892_at	214320_x_at	203424_s_at	215177_s_at			214464_at
209235_at	212470_at	218131_s_at	207203_s_at			218717_s_at
214829_at	217579_x_at	220295_x_at	201297_s_at			207704_s_at
216743_at	218159_at	211642_at	209501_at			201310_s_at
214371_at	213227_at	207826_s_at	209960_at			200854_at
221178_at	205603_s_at	210766_s_at	221803_s_at			206480_at
207548_at	218775_s_at	202691_at	201888_s_at			215255_at
216971_s_at	220432_s_at	201459_at	209499_x_at			211742_s_at
220259_at	214620_x_at	211688_x_at	209305_s_at			218179_s_at
204322_at	212240_s_at	207277_at	218236_s_at			216321_s_at
205542_at	218536_at	205301_s_at	216033_s_at			210924_at
202949_s_at	212781_at	207238_s_at	222162_s_at			37408_at
212670_at	219833_s_at	209038_s_at	221402_at			201847_at
202238_s_at	204472_at	211898_s_at	201324_at			217908_s_at
211915_s_at	211105_s_at	200885_at	214446_at			210628_x_at
206376_at	218885_s_at	202179_at	204083_s_at			217555_at
214046_at	216898_s_at	204185_x_at	212158_at			202688_at
211925_s_at	212660_at	222218_s_at	203102_s_at			213022_s_at
221646_s_at	208847_s_at	205034_at	212681_at			222256_s_at
201540_at	202809_s_at	204372_s_at	214021_x_at			221519_at
211128_at	201056_at	221909_at	219993_at			209292_at
209546_s_at	220497_at	205449_at	212119_at			212611_at
215849_x_at	220387_s_at	221845_s_at	201655_s_at			205694_at
214977_at	203264_s_at	210972_x_at	205518_s_at			214890_s_at
214181_x_at	207244_x_at	211823_s_at	205590_at			201768_s_at
216406_at	215400_x_at	209417_s_at	219602_s_at			220306_at
211448_s_at	209460_at	221703_at	218628_at			215118_s_at
215370_at	222348_at	200989_at	211529_x_at			213817_at
218720_x_at	218869_at	203889_at	208396_s_at			211470_s_at
217650_x_at	213285_at	203761_at	215181_at			215375_x_at
207912_s_at	215995_x_at	200895_s_at	204417_at			217869_at
207900_at	202118_s_at	207945_s_at	211656_x_at			213221_s_at
208086_s_at	205309_at	213189_at	206686_at			202660_at
204487_s_at	212921_at	205936_s_at	209682_at			41660_at
209464_at	212388_at	210669_at	202074_s_at			209306_s_at
209387_s_at	221756_at	203782_s_at	213661_at			202294_at
212998_x_at	205206_at	217787_s_at	218007_s_at			220108_at
210535_at	203188_at	201040_at	210655_s_at			213070_at
209617_s_at	207330_at	205009_at	209347_s_at			202588_at
215955_x_at	202967_at	201266_at	221039_s_at			210839_s_at
201109_s_at	202661_at	214727_at	218975_at			214255_at
217174_s_at	213838_at	206632_s_at	200706_s_at			209566_at
219127_at	215203_at	218497_s_at	221363_x_at			221616_s_at
203896_s_at	213056_at	221269_s_at	212657_s_at			207564_x_at
209213_at	215772_x_at	205821_at	210286_s_at			202253_s_at
214040_s_at	220701_at	203243_s_at	208894_at			204790_at
206785_s_at	200984_s_at	213330_s_at	220735_s_at			202414_at
204636_at	218217_at	217805_at	208983_s_at			213922_at
210432_s_at	209220_at	211902_x_at	219682_s_at			202972_s_at
215335_at	211127_x_at	218618_s_at	207960_at			205607_s_at
219947_at	213331_s_at	200906_s_at	203624_at			205934_at
219410_at	202617_s_at	204346_s_at	209269_s_at			214705_at
207076_s_at	208288_at	216176_at	218404_at			202263_at
221900_at	207402_at	201267_s_at	216465_at			215385_at
209901_x_at	217419_x_at	218049_s_at	217374_x_at			217870_s_at
211659_at	207195_at	204420_at	207419_s_at			206385_s_at
204910_s_at	205186_at	205495_s_at	205404_at			211569_s_at
222002_at	203717_at	200870_at	202363_at			206249_at
214418_at	208861_s_at	204136_at	212012_at			203913_s_at
210517_s_at	201660_at	209010_s_at	210933_s_at			213566_at
203628_at	55662_at	201750_s_at	209318_x_at			209220_at
206857_s_at	219664_s_at	206553_at	201566_x_at			201694_s_at
216926_s_at	218067_s_at	201505_at	204425_at			202250_s_at
207062_at	202460_s_at	205578_at	201990_s_at			218242_s_at
210750_s_at	219876_s_at	201098_at	202018_s_at			210275_s_at
213987_s_at	200764_s_at	201438_at	218736_s_at			211435_at
216825_s_at	203908_at	216180_s_at	211340_s_at			220609_at
221225_at	222071_s_at	212246_at	204931_at			206973_at
218662_s_at	202502_at	206348_s_at	201540_at			209696_at
204378_at	204131_s_at	204982_at	205363_at			208168_s_at
222055_at	210720_s_at	208624_s_at	207968_s_at			202768_at
208213_s_at	206089_at	209087_x_at	213418_at			209170_s_at
205552_s_at	215390_at	203811_s_at	217217_at			207691_x_at
216596_at	215331_at	209694_at	209304_x_at			201056_at
206526_at	215627_at	205740_s_at	203640_at			218165_at
208016_s_at	203349_s_at	210612_s_at	214009_at			63825_at
221585_at	213109_at	219502_at	212253_x_at			208407_s_at
203381_s_at	39313_at	203504_s_at	209821_at			206583_at
216141_at	222354_at	209356_x_at	209833_at			209032_s_at
205960_at	202768_at	210220_at	211958_at			213267_at
221127_s_at	205632_s_at	205402_x_at	218418_s_at			212033_at
218355_at	215828_at	221814_at	218913_s_at			208943_s_at
205483_s_at	221396_at	218119_at	208877_at			202624_s_at
41577_at	208891_at	221529_s_at	213130_at			201104_x_at
221884_at	222273_at	205363_at	214752_x_at			203373_at
201313_at	217797_at	220757_s_at	218871_x_at			212468_at
214994_at	217852_s_at	215722_s_at	212795_at			210148_at
220051_at	203038_at	201603_at	204430_s_at			213385_at
204687_at	217287_s_at	200946_x_at	208450_at			213438_at
214207_s_at	216101_at	202147_s_at	201427_s_at			201210_at
204815_s_at	205463_s_at	211878_at	201554_x_at			206707_x_at
218207_s_at	211257_x_at	208569_at	213422_s_at			218519_at
220666_at	209004_s_at	201908_at	206503_x_at			200766_at
206150_at	203763_at	201167_x_at	211287_x_at			209736_at
205959_at	208072_s_at	214047_s_at	200648_s_at			210528_at
217999_s_at	204863_s_at	212715_s_at	210279_at			212593_s_at
219386_s_at	219737_s_at	201397_at	222292_at			204451_at
210662_at	221139_s_at	205585_at	210152_at			203215_s_at
213524_s_at	218062_x_at	206439_at	212230_at			202371_at
214846_s_at	209032_s_at	219177_at	218618_s_at			213388_at
205207_at	201581_at	202391_at	202458_at			202729_s_at
202855_s_at	207179_at	208087_s_at	201964_at			212498_at
205691_at	206149_at	207259_at	205018_s_at			221569_at
204931_at	212683_at	204426_at	202662_s_at			221774_x_at
205259_at	220341_s_at	208159_x_at	215926_x_at			204125_at
215945_s_at	203757_s_at	216652_s_at	214368_at			201243_s_at
205636_at	205569_at	216977_x_at	201239_s_at			207131_x_at
203453_at	221689_s_at	201112_s_at	205488_at			203216_s_at
204582_s_at	209006_s_at	204907_s_at	203505_at			206100_at
210632_s_at	221618_s_at	211031_s_at	214103_s_at			220150_s_at
221920_s_at	212583_at	217374_x_at	202206_at			213000_at
202638_s_at	212140_at	211692_s_at	218033_s_at			38918_at
216165_at	206542_s_at	220088_at	201004_at			221602_s_at
207033_at	206903_at	209876_at	209325_s_at			201996_s_at
222108_at	203733_at	215882_at	206702_at			212786_at
210310_s_at	211910_at	210140_at	210031_at			221156_x_at
219279_at	214414_x_at	208689_s_at	209575_at			214279_s_at
213174_at	203365_s_at	201565_s_at	207496_at			204472_at
211705_s_at	222204_s_at	201478_s_at	208602_x_at			203372_s_at
214781_at	217707_x_at	208590_x_at	203988_s_at			217989_at
213723_s_at	215304_at	214084_x_at	202731_at			213900_at
214640_at	205200_at	203017_s_at	202510_s_at			209691_s_at
205640_at	220903_at	208018_s_at	209684_at			205186_at
209821_at	219525_at	210567_s_at	203638_s_at			204489_s_at
202342_s_at	202425_x_at	202872_at	219878_s_at			219157_at
212827_at	220033_at	202246_s_at	204273_at			201141_at
216710_x_at	218844_at	200046_at	214246_x_at			217608_at
205422_s_at	213821_s_at	221477_s_at	211499_s_at			208662_s_at
207818_s_at	213032_at	210177_at	219655_at			221714_s_at
208484_at	208865_at	204425_at	207977_s_at			218422_s_at
213040_s_at	210157_at	204318_s_at	215016_x_at			218706_s_at
216957_at	211699_x_at	207000_s_at	208590_x_at			202341_s_at
206258_at	202220_at	200800_s_at	202727_s_at			208094_s_at
217014_s_at	216064_s_at	52005_at	219925_at			212756_s_at
202508_s_at	204447_at	214469_at	222031_at			213546_at
216364_s_at	218243_at	203827_at	210982_s_at			44790_s_at
221130_s_at	209662_at	217972_at	207085_x_at			221787_at
221968_s_at	218731_s_at	218936_s_at	220059_at			209019_s_at
219956_at	215070_x_at	205825_at	214047_s_at			202893_at
205350_at	212289_at	208290_s_at	210948_s_at			212377_s_at
219764_at	204067_at	201504_s_at	218746_at			208623_s_at
221098_x_at	212560_at	200852_x_at	206765_at			212310_at
222257_s_at	51158_at	210064_s_at	202843_at			213998_s_at
206329_at	214283_at	203664_s_at	213036_x_at			222316_at
205625_s_at	204301_at	207476_at	214196_s_at			208949_s_at
202708_s_at	214623_at	204032_at	206914_at			206271_at
220629_at	206783_at	201512_s_at	201169_s_at			201967_at
207450_s_at	204274_at	208925_at	222226_at			213791_at
266_s_at	213058_at	201274_at	221616_s_at			220044_x_at
221336_at	46270_at	219646_at	218501_at			213268_at
218730_s_at	212554_at	201688_s_at	202377_at			211343_s_at
210511_s_at	208614_s_at	214880_x_at	211031_s_at			215447_at
203570_at	202286_s_at	218454_at	201603_at			206848_at
202086_at	205043_at	203816_at	214981_at			220889_s_at
202311_s_at	220998_s_at	219532_at	216402_at			212589_at
206270_at	219974_x_at	219030_at	211698_at			209475_at
209795_at	209047_at	201168_x_at	212006_at			208745_at
214565_s_at	210323_at	203701_s_at	211776_s_at			38149_at
208511_at	201395_at	201161_s_at	210072_at			211386_at
214381_at	205541_s_at	217119_s_at	206337_at			201005_at
201374_x_at	219771_at	201110_s_at	202205_at			202686_s_at
207257_at	216518_at	205666_at	202362_at			201464_x_at
202898_at	201006_at	201537_s_at	215621_s_at			205185_at
203645_s_at	207253_s_at	202983_at	221911_at			205801_s_at
201820_at	201925_s_at	209671_x_at	209263_x_at			209342_s_at
206676_at	215635_at	215091_s_at	53720_at			221935_s_at
210341_at	209485_s_at	207028_at	212013_at			203989_x_at
216468_s_at	211745_x_at	211632_at	215513_at			215269_at
204992_s_at	212800_at	204117_at	47550_at			218424_s_at
214797_s_at	220094_s_at	200071_at	203736_s_at			201855_s_at
208146_s_at	219388_at	217118_s_at	218306_s_at			221495_s_at
217378_x_at	222282_at	214995_s_at	216717_at			218534_s_at
203180_at	217527_s_at	218434_s_at	203921_at			221218_s_at
214717_at	215309_at	209775_x_at	214994_at			204820_s_at
204741_at	219957_at	204015_s_at	218711_s_at			213575_at
212233_at	203815_at	218384_at	214847_s_at			203542_s_at
209618_at	220977_x_at	212208_at	219550_at			206068_s_at
204260_at	206517_at	207098_s_at	220757_s_at			202011_at
207092_at	205594_at	217622_at	203382_s_at			203897_at
205700_at	205593_s_at	213937_s_at	215515_at			212522_at
204929_s_at	206069_s_at	203490_at	211654_x_at			221669_s_at
213582_at	207358_x_at	221982_x_at	219582_at			205430_at
210764_s_at	200848_at	204337_at	200921_s_at			218694_at
209996_x_at	212086_x_at	201192_s_at	210818_s_at			211368_s_at
216379_x_at	213085_s_at	200008_s_at	205659_at			211000_s_at
205278_at	219625_s_at	212816_s_at	208594_x_at			213537_at
217875_s_at	206583_at	213765_at	221676_s_at			209513_s_at
201402_at	200977_s_at	218281_at	220091_at			205824_at
203213_at	221956_at	212411_at	216892_at			219112_at
205544_s_at	208835_s_at	214086_s_at	212582_at			212390_at
220474_at	219843_at	216296_at	201846_s_at			202704_at
213303_x_at	202080_s_at	216218_s_at	221441_at			204581_at
212841_s_at	219735_s_at	219159_s_at	204655_at			201567_s_at
205734_s_at	217414_x_at	203665_at	217983_s_at			200704_at
218100_s_at	213033_s_at	208747_s_at	204924_at			211429_s_at
209859_at	213913_s_at	214669_x_at	204561_x_at			222303_at
207364_at	219342_at	220030_at	217992_s_at			201129_at
210383_at	213412_at	204805_s_at	209785_s_at			211676_s_at
203108_at	207624_s_at	201940_at	212399_s_at			205866_at
220498_at	203995_at	202874_s_at	209118_s_at			213258_at
206201_s_at	210067_at	200641_s_at	203836_s_at			218259_at
209985_s_at	201759_at	201937_s_at	221830_at			207293_s_at
211441_x_at	218922_s_at	215332_s_at	216044_x_at			208783_s_at
219850_s_at	208798_x_at	222262_s_at	214148_at			210658_s_at
202498_s_at	220390_at	214037_s_at	203668_at			220968_s_at
202270_at	216317_x_at	209000_s_at	203788_s_at			209230_s_at
205316_at	207565_s_at	210273_at	209395_at			201189_s_at
212805_at	216060_s_at	200783_s_at	213943_at			208782_at
213782_s_at	219529_at	200990_at	215524_x_at			202163_s_at
214981_at	215017_s_at	221484_at	205890_s_at			214176_s_at
219594_at	202699_s_at	218629_at	202208_s_at			38671_at
201012_at	205726_at	206025_s_at	214867_at			213074_at
206393_at	221569_at	216855_s_at	202446_s_at			214274_s_at
213986_s_at	213267_at	31845_at	205212_s_at			209598_at
209555_s_at	206932_at	202347_s_at	205934_at			205990_s_at
221403_s_at	206262_at	206247_at	216997_x_at			204662_at
216803_at	216092_s_at	202352_s_at	205173_x_at			212188_at
219962_at	217053_x_at	203211_s_at	210571_s_at			217759_at
217154_s_at	203997_at	200877_at	209182_s_at			203903_s_at
211920_at	205412_at	202469_s_at	220193_at			219725_at
207028_at	222081_at	200707_at	210105_s_at			214797_s_at
216161_at	206712_at	209339_at	212829_at			204468_s_at
202998_s_at	209639_s_at	222155_s_at	204854_at			202425_x_at
209602_s_at	220756_s_at	203712_at	209147_s_at			204464_s_at
212937_s_at	213221_s_at	200986_at	205846_at			204463_s_at
213800_at	220372_at	210643_at	209297_at			35974_at
220664_at	216321_s_at	202134_s_at	220918_at			208728_s_at
216940_x_at	222310_at	213947_s_at	209876_at			216813_at
210329_s_at	213628_at	218746_at	56821_at			216012_at
220283_at	201121_s_at	214560_at	39318_at			206010_at
209867_s_at	210619_s_at	208851_s_at	211986_at			215364_s_at
209211_at	207095_at	212303_x_at	214543_x_at			204658_at
205240_at	202624_s_at	213241_at	204117_at			217549_at
203911_at	220754_at	209151_x_at	210384_at			202054_s_at
215176_x_at	202380_s_at	211796_s_at	205943_at			220711_at
212354_at	221880_s_at	207103_at	204581_at			218047_at
206310_at	208728_s_at	217529_at	211530_x_at			206330_s_at
214475_x_at	218285_s_at	204912_at	209893_s_at			204739_at
208237_x_at	201482_at	200051_at	211822_s_at			222129_at
207339_s_at	216000_at	211716_x_at	206629_at			204294_at
206912_at	218901_at	215779_s_at	205180_s_at			220739_s_at
217418_x_at	57739_at	206451_at	214508_x_at			202304_at
221089_at	200732_s_at	201149_s_at	203706_s_at			212608_s_at
210795_s_at	215440_s_at	201587_s_at	213611_at			204740_at
220501_at	202119_s_at	213248_at	214836_x_at			221489_s_at
204470_at	204018_x_at	202953_at	213715_s_at			65718_at
204971_at	208944_at	207431_s_at	205546_s_at			203860_at
217133_x_at	219461_at	200776_s_at	221765_at			209355_s_at
203772_at	217989_at	201635_s_at	202800_at			213110_s_at
209493_at	209189_at	205499_at	201470_at			208891_at
220751_s_at	213405_at	209946_at	201008_s_at			208690_s_at
204401_at	222104_x_at	202990_at	208467_at			221928_at
213042_s_at	215169_at	210233_at	218764_at			213775_x_at
210812_at	212760_at	205552_s_at	218502_s_at			212174_at
209524_at	221276_s_at	209142_s_at	209700_x_at			202959_at
221974_at	219694_at	216405_at	212112_s_at			222368_at
214453_s_at	209116_x_at	214642_x_at	216908_x_at			202215_s_at
214188_at	209194_at	217878_s_at	210002_at			209839_at
206632_s_at	201394_s_at	221558_s_at	207155_at			216997_x_at
202620_s_at	205979_at	221807_s_at	204482_at			202105_at
208321_s_at	214820_at	213193_x_at	209087_x_at			213032_at
217165_x_at	212341_at	201111_at	221986_s_at			202162_s_at
206832_s_at	219608_s_at	216879_at	202603_at			205798_at
221400_at	208837_at	210719_s_at	209027_s_at			218243_at
210457_x_at	219278_at	205901_at	218218_at			202630_at
203434_s_at	214715_x_at	214791_at	219797_at			218528_s_at
205535_s_at	206459_s_at	218947_s_at	216331_at			202833_s_at
217669_s_at	203724_s_at	218802_at	203285_s_at			206995_x_at
210758_at	202011_at	201639_s_at	212262_at			210965_x_at
201195_s_at	212135_s_at	205572_at	210162_s_at			212288_at
215965_at	215402_at	217876_at	221345_at			217152_at
206282_at	220666_at	205395_s_at	200729_s_at			222291_at
207658_s_at	216255_s_at	204992_s_at	204475_at			220581_at
211527_x_at	210645_s_at	208607_s_at	205821_at			221223_x_at
208253_at	210556_at	200679_x_at	207681_at			205158_at
213059_at	207772_s_at	203471_s_at	219789_at			208405_s_at
202289_s_at	217966_s_at	208857_s_at	206267_s_at			222236_s_at
211357_s_at	201448_at	207191_s_at	213689_x_at			218440_at
221401_at	211520_s_at	215286_s_at	215936_s_at			208913_at
205883_at	204299_at	213010_at	218638_s_at			208615_s_at
217036_at	212608_s_at	217370_x_at	212754_s_at			212761_at
207679_at	221495_s_at	213118_at	219885_at			203724_s_at
219667_s_at	205638_at	217835_x_at	202971_s_at			205342_s_at
204724_s_at	206144_at	220800_s_at	49306_at			208284_x_at
213759_at	213478_at	208506_at	205447_s_at			213055_at
215034_s_at	209793_at	41047_at	209604_s_at			203723_at
221349_at	206095_s_at	208660_at	218181_s_at			203908_at
211046_at	204485_s_at	218232_at	219519_s_at			218490_s_at
219201_s_at	219632_s_at	209126_x_at	214500_at			217465_at
221933_at	65630_at	214380_at	205758_at			202512_s_at
221003_s_at	211941_s_at	91703_at	208634_s_at			205467_at
213985_s_at	218015_s_at	204210_s_at	215536_at			212406_s_at
206998_x_at	203509_at	214466_at	217635_s_at			205907_s_at
220129_at	210121_at	201458_s_at	221584_s_at			204944_at
219655_at	216782_at	218593_at	209112_at			208892_s_at
204897_at	212074_at	201614_s_at	204359_at			202795_x_at
202997_s_at	207186_s_at	214205_x_at	207826_s_at			213241_at
216099_at	201877_s_at	211181_x_at	210321_at			217966_s_at
210571_s_at	205022_s_at	221701_s_at	204958_at			214761_at
205518_s_at	203582_s_at	208497_x_at	203374_s_at			200905_x_at
220030_at	208617_s_at	217811_at	221941_at			208084_at
211562_s_at	209200_at	219253_at	219759_at			212346_s_at
201130_s_at	204143_s_at	203574_at	215198_s_at			219732_at
204205_at	218505_at	217388_s_at	210220_at			218515_at
206984_s_at	209195_s_at	208799_at	212350_at			210006_at
217160_at	207106_s_at	207681_at	211810_s_at			214657_s_at
206414_s_at	216468_s_at	219437_s_at	203088_at			205504_at
215930_s_at	209459_s_at	204745_x_at	212110_at			217923_at
209714_s_at	212615_at	210031_at	212998_x_at			219850_s_at
207762_at	215039_at	215870_s_at	209835_x_at			212671_s_at
39549_at	200662_s_at	209796_s_at	208243_s_at			205993_s_at
209772_s_at	202164_s_at	211655_at	216268_s_at			203157_s_at
220986_s_at	219854_at	212139_at	201850_at			212254_s_at
207097_s_at	213622_at	212780_at	205618_at			219173_at
215145_s_at	216744_at	215084_s_at	215778_x_at			203473_at
221801_x_at	215349_at	201156_s_at	209205_s_at			215016_x_at
212143_s_at	214753_at	209053_s_at	205153_s_at			220452_x_at
204961_s_at	213258_at	202814_s_at	209500_x_at			201287_s_at
208467_at	205051_s_at	204602_at	217231_s_at			201300_s_at
205754_at	202124_s_at	207715_at	216209_at			206752_s_at
219905_at	213271_s_at	209722_s_at	221942_s_at			222119_s_at
207745_at	206305_s_at	201262_s_at	209723_at			201022_s_at
220100_at	204633_s_at	221462_x_at	203231_s_at			204482_at
205614_x_at	212308_at	205567_at	204452_s_at			212095_s_at
210319_x_at	213348_at	201029_s_at	204731_at			218501_at
213965_s_at	217814_at	201833_at	217202_s_at			209491_s_at
219064_at	206906_at	213716_s_at	211905_s_at			208942_s_at
219359_at	219869_s_at	202806_at	213985_s_at			211404_s_at
206254_at	217760_at	202664_at	205804_s_at			213376_at
211416_x_at	206127_at	219944_at	205207_at			202902_s_at
214304_x_at	201021_s_at	218992_at	204438_at			202242_at
204070_at	213519_s_at	214454_at	210075_at			204864_s_at
209771_x_at	215359_x_at	205644_s_at	205022_s_at			215310_at
210560_at	212243_at	209027_s_at	208786_s_at			208991_at
210747_at	209386_at	207615_s_at	205755_at			205057_s_at
215369_at	205116_at	201338_x_at	210926_at			220059_at
214399_s_at	215688_at	204951_at	215561_s_at			218007_s_at
204575_s_at	204530_s_at	211088_s_at	213417_at			210002_at
219159_s_at	212099_at	222326_at	201667_at			219571_s_at
203811_s_at	209505_at		206359_at			210072_at
217683_at	213772_s_at		209131_s_at			204774_at
87100_at	204732_s_at		46142_at			212583_at
218675_at	201328_at		209312_x_at			212473_s_at
201147_s_at	221339_at		209099_x_at			217519_at
204886_at	203955_at		220038_at			202178_at
210834_s_at	201572_x_at		204103_at			219134_at
216544_at	203513_at		209786_at			221472_at
206575_at	220180_at		208328_s_at			205525_at
217382_at	209289_at		218346_s_at			221249_s_at
203030_s_at	211986_at		202910_s_at			38241_at
207857_at	213313_at		210681_s_at			205168_at
215579_at	201288_at		208121_s_at			209442_x_at
219895_at	206607_at		218694_at			214319_at
210652_s_at	209255_at		221078_s_at			214658_at
216178_x_at	37860_at		213931_at			213035_at
202687_s_at	206114_at		210042_s_at			212062_at
207018_s_at	213050_at		208168_s_at			204882_at
206422_at	213542_at		211343_s_at			213645_at
213467_at	201408_at		217984_at			212708_at
205118_at	215611_at		215891_s_at			219925_at
217443_at	212798_s_at		202730_s_at			213027_at
210979_at	207151_at		209240_at			201910_at
206412_at	201131_s_at		209546_s_at			204749_at
213369_at	220274_at		215193_x_at			203509_at
210940_s_at	222138_s_at		204336_s_at			211779_x_at
202986_at	210652_s_at		215909_x_at			200916_at
222317_at	212108_at		206303_s_at			216894_x_at
209596_at	201987_at		218723_s_at			202652_at
215677_s_at	218306_s_at		217213_at			217906_at
214106_s_at	222303_at		204944_at			212576_at
203821_at	200899_s_at		213674_x_at			209541_at
211062_s_at	219314_s_at		213923_at			45297_at
217996_at	215514_at		214475_x_at			203804_s_at
213276_at	218298_s_at		204719_at			221937_at
219090_at	208949_s_at		204670_x_at			209788_s_at
215937_at	203875_at		202551_s_at			203836_s_at
221029_s_at	213272_s_at		212938_at			216898_s_at
204825_at	201737_s_at		222285_at			216902_s_at
219196_at	213731_s_at		217362_x_at			218370_s_at
219642_s_at	221625_at		205668_at			209827_s_at
221796_at	222257_s_at		220162_s_at			219432_at
215054_at	212991_at		213169_at			218228_s_at
207896_s_at	200636_s_at		218803_at			213982_s_at
207109_at	218123_at		203242_s_at			215764_x_at
208586_s_at			221935_s_at			219628_at
220630_s_at			220034_at			211417_x_at
206120_at			219874_at			205773_at
217308_at			206024_at			221903_s_at
212575_at			205099_s_at			202766_s_at
207514_s_at			202484_s_at			212814_at
205937_at			210942_s_at			215528_at
217170_at			215075_s_at			209386_at
211419_s_at			210222_s_at			214602_at
209976_s_at			210206_s_at			214085_x_at
206309_at			213746_s_at			1729_at
205874_at			213684_s_at			212728_at
205164_at			204049_s_at			204021_s_at
203324_s_at			204646_at			213415_at
206915_at			204861_s_at			213540_at
207397_s_at			202239_at			214798_at
206378_at			214755_at			211257_x_at
202291_s_at			202887_s_at			211883_x_at
209718_at			204394_at			209539_at
210377_at			220351_at			201700_at
204519_s_at			208335_s_at			204786_s_at
209053_s_at			203386_at			206396_at
206040_s_at			211013_x_at			216250_s_at
201693_s_at			212372_at			208986_at
204560_at			211555_s_at			213109_at
213472_at			205692_s_at			205437_at
202149_at			205857_at			204577_s_at
201262_s_at			218983_at			221626_at
210852_s_at			214012_at			211828_s_at
220847_x_at			212631_at			220630_s_at
204545_at			217226_s_at			203787_at
214710_s_at			203233_at			205234_at
205626_s_at			219540_at			203499_at
209905_at			220046_s_at			204299_at
219578_s_at			213135_at			222271_at
202177_at			211744_s_at			212153_at
213380_x_at			210669_at			219687_at
218322_s_at			212811_x_at			203305_at
202965_s_at			212176_at			203988_s_at
205206_at			209610_s_at			210872_x_at
219869_s_at			212122_at			211626_x_at
215673_at			205818_at			203196_at
204754_at			201086_x_at			200760_s_at
214868_at			203180_at			205027_s_at
215278_at			221666_s_at			213649_at
202627_s_at			221918_at			206488_s_at
214735_at			209813_x_at			205236_x_at
206122_at			211605_s_at			207073_at
201266_at			211890_x_at			214434_at
203691_at			207651_at			74694_s_at
211413_s_at			210763_x_at			202377_at
203799_at			206662_at			203769_s_at
215133_s_at			209039_x_at			212388_at
219985_at			205886_at			204955_at
204141_at			208112_x_at			209904_at
217953_at			209900_s_at			219237_s_at
217767_at			219436_s_at			216037_x_at
209398_at			220750_s_at			202609_at
213880_at			211612_s_at			209120_at
208394_x_at			221508_at			204070_at
202828_s_at			216920_s_at			203778_at
210855_at			200917_s_at			202525_at
218847_at			201445_at			207957_s_at
211191_at			212884_x_at			211988_at
222314_x_at			213800_at			208835_s_at
207958_at			208306_x_at			220432_s_at
219140_s_at			205992_s_at			213786_at
213421_x_at			212179_at			217952_x_at
210363_s_at			214621_at			220408_x_at
216093_at			202769_at			208083_s_at
204688_at			217436_x_at			200765_x_at
201167_x_at			202863_at			210673_x_at
218309_at			202948_at			219279_at
204871_at			205382_s_at			206043_s_at
203993_x_at			202659_at			219995_s_at
214290_s_at			204454_at			202658_at
218796_at			217875_s_at			220512_at
206286_s_at			205105_at			206470_at
207747_s_at			203442_x_at			213341_at
216704_at			214266_s_at			213215_at
214115_at			213656_s_at			213422_s_at
211737_x_at			217478_s_at			204529_s_at
215386_at			200762_at			213060_s_at
218963_s_at			208633_s_at			201654_s_at
211238_at			209371_s_at			218929_at
215821_x_at			203718_at			203407_at
213106_at			208405_s_at			218613_at
218280_x_at			214564_s_at			202687_s_at
217107_at			202081_at			201215_at
217316_at			201288_at			219580_s_at
219951_s_at			204981_at			204959_at
207847_s_at			202636_at			211367_s_at
216382_s_at			214895_s_at			220212_s_at
209498_at			204158_s_at			207195_at
207557_s_at			211829_s_at			206090_s_at
206831_s_at			220469_at			222358_x_at
205735_s_at			206148_at			215497_s_at
217640_x_at			203979_at			200706_s_at
215294_s_at			209758_s_at			204221_x_at
208560_at			212902_at			210276_s_at
206204_at			210568_s_at			209807_s_at
204766_s_at			203791_at			217891_at
201939_at			211726_s_at			214703_s_at
205624_at			212008_at			212221_x_at
221805_at			217078_s_at			213160_at
214515_at			212756_s_at			211713_x_at
215603_x_at			221476_s_at			201369_s_at
214889_at			203697_at			209242_at
211473_s_at			201009_s_at			209195_s_at
219832_s_at			201654_s_at			212162_at
210064_s_at			213355_at			205941_s_at
222288_at			201601_x_at			219197_s_at
216717_at			218696_at			219164_s_at
207702_s_at			222095_s_at			202449_s_at
203860_at			208654_s_at			206676_at
216598_s_at			200598_s_at			203236_s_at
202499_s_at			218587_s_at			212030_at
216258_s_at			209603_at			205908_s_at
215268_at			200742_s_at			206313_at
205947_s_at			213844_at			212371_at
222194_at			212420_at			212830_at
204695_at			211990_at			212907_at
211959_at			207196_s_at			200862_at
209587_at			214829_at			217941_s_at
204620_s_at			200887_s_at			212548_s_at
221720_s_at			210140_at			218885_s_at
221852_at			205453_at			204379_s_at
220894_x_at			219383_at			205298_s_at
217288_at			204517_at			212339_at
202976_s_at			201843_s_at			216621_at
203276_at			201151_s_at			34210_at
218009_s_at			215933_s_at			38892_at
204348_s_at			635_s_at			210878_s_at
203936_s_at			222245_s_at			201811_x_at
211617_at			202604_x_at			218017_s_at
205800_at			214454_at			205343_at
221921_s_at			201924_at			207655_s_at
206433_s_at			207002_s_at			205559_s_at
209621_s_at			206187_at			216369_at
206560_s_at			209924_at			213251_at
202437_s_at			221672_s_at			203774_at
208329_at			208170_s_at			202160_at
221343_at			215925_s_at			212648_at
210220_at			218918_at			212847_at
218858_at			213836_s_at			201126_s_at
208569_at			202375_at			212755_at
219389_at			212359_s_at			215992_s_at
207932_at			210358_x_at			217133_x_at
211173_at			203827_at			217766_s_at
39248_at			210285_x_at			221973_at
203700_s_at			218820_at			214318_s_at
204938_s_at			220356_at			210825_s_at
214457_at			213002_at			221239_s_at
210663_s_at			217617_at			206363_at
209959_at			202628_s_at			202335_s_at
32128_at			219054_at			219625_s_at
216425_at			211122_s_at			222190_s_at
217004_s_at			208451_s_at			204524_at
205894_at			205529_s_at			221016_s_at
221117_at			201300_s_at			201036_s_at
205709_s_at			204030_s_at			209605_at
210055_at			207891_s_at			218450_at
202881_x_at			203915_at			204958_at
200884_at			204470_at			221867_at
221841_s_at			205790_at			220812_s_at
202669_s_at			33304_at			203614_at
217034_at			212473_s_at			208165_s_at
210032_s_at			218086_at			206884_s_at
211695_x_at			212347_x_at			209941_at
202779_s_at			205612_at			218013_x_at
215976_at			209881_s_at			203253_s_at
215342_s_at			203556_at			40612_at
210674_s_at			214894_x_at			37005_at
210441_at			204319_s_at			202457_s_at
209156_s_at			32069_at			201536_at
221879_at			217503_at			213313_at
216281_at			207615_s_at			201802_at
202503_s_at			221881_s_at			201146_at
207828_s_at			212324_s_at			203763_at
214044_at			206538_at			207808_s_at
216729_at			204324_s_at			213611_at
208495_at			219617_at			210361_s_at
209016_s_at			205120_s_at			212306_at
218752_at			201724_s_at			201810_s_at
207191_s_at			205201_at			203995_at
211848_s_at			212476_at			222148_s_at
203499_at			202558_s_at			208206_s_at
209032_s_at			220301_at			202071_at
213863_s_at			215707_s_at			212099_at
209189_at			205392_s_at			209459_s_at
214503_x_at			219890_at			202052_s_at
213711_at			212514_x_at			220326_s_at
208451_s_at			213688_at			206197_at
213553_x_at			208301_at			203904_x_at
215110_at			208829_at			201399_s_at
216763_at			203254_s_at			207164_s_at
217083_at			203813_s_at			202783_at
220022_at			200678_x_at			200986_at
219695_at			219310_at			203296_s_at
204411_at			211716_x_at			203049_s_at
210724_at			212609_s_at			209959_at
202196_s_at			213111_at			217482_at
202953_at			213895_at			212148_at
213856_at			206828_at			220299_at
210028_s_at			210423_s_at			201914_s_at
216229_x_at			219102_at			213006_at
221993_s_at			211403_x_at			219534_x_at
203215_s_at			207586_at			213069_at
206514_s_at			202615_at			217022_s_at
206043_s_at			213556_at			202617_s_at
216822_x_at						204980_at
214321_at						213698_at
206317_s_at						201408_at
211648_at						203651_at
208085_s_at						209879_at
211049_at						208706_s_at
213325_at						200699_at
213182_x_at						208480_s_at
210402_at						205548_s_at
219312_s_at						202880_s_at
221166_at						212311_at
217528_at						202113_s_at
210052_s_at						219908_at
207036_x_at						204019_s_at
202619_s_at						211383_s_at
219466_s_at						213134_x_at
209671_x_at						217542_at
206709_x_at						204277_s_at
202345_s_at						215499_at
210143_at						204490_s_at
209119_x_at						203427_at
208589_at						202792_s_at
213862_at						214749_s_at
201691_s_at						218319_at
221266_s_at						212159_x_at
205736_at						217130_at
216731_s_at						201832_s_at
211582_x_at						209304_x_at
210922_at						217428_s_at
220534_at						204333_s_at
219903_s_at						201482_at
203083_at						202908_at
216918_s_at						221866_at
210121_at						206181_at
210762_s_at						202133_at
210887_s_at						200686_s_at
216410_at						203992_s_at
205523_at						201431_s_at
208893_s_at						215900_at
207378_at						221951_at
210141_s_at						215626_at
211741_x_at						205544_s_at
[truncated: 14,661 more rows]
